# Supplementary material for: Inhibitory effects and amino acid metabolism regulations of active polyphenol from foxtail millet bran on chronic colitis in mice
Source: Front Nutr. 2025 Dec 18;12:1714755. doi: 10.3389/fnut.2025.1714755 (PMC12756112; doi:10.3389/fnut.2025.1714755)
Supplement: Supplementary file 2 [file Table_2.XLSX]

## Sheet: Sheet 1
MS2.name	MS2.score	MS1.name	MS1.ppm	rtmed	mzmed	SuperClass	type	C1	C2	C3	C4	C5	C6	C7	C8	M1	M2	M3	M4	M5	M6	M7	M8	B1	B2	B3	B4	B5	B6	B7	B8	QC01	QC02	QC03	QC04
Malonic acid	1			176.39	103.003	Organic acids and derivatives	forward	3.04445e+07	1.62258e+07	1.42932e+07	1.80892e+07	3.26024e+07	1.53937e+07	2.12079e+07	1.36157e+07	1.09033e+07	1.74308e+07	3.23512e+07	2.48381e+07	1.52931e+07	1.06992e+07	7.1707e+06	1.81508e+07	4.24256e+06	1.13659e+07	8.30012e+06	1.27184e+07	1.45324e+07	6.94947e+06	1.33156e+07	1.49229e+07	1.77608e+07	1.8653e+07	1.74911e+07	1.69557e+07
Pentadecanoic acid	0.999993			46.5568	241.217	Lipids and lipid-like molecules	forward	7.43175e+08	1.12451e+09	1.41644e+09	4.71115e+08	2.63732e+09	8.83112e+08	1.58488e+09	2.60054e+08	2.87377e+09	2.12256e+08	1.04726e+09	1.92746e+09	2.83584e+09	2.69548e+09	2.08428e+09	4.82086e+08	1.60872e+09	2.87319e+09	1.71647e+09	2.1024e+09	8.17419e+08	2.60349e+09	2.31409e+09	1.88033e+09	1.90697e+09	1.81965e+09	1.7547e+09	1.8824e+09
Isolithocholic acid	0.999955			65.6577	375.29	Lipids and lipid-like molecules	forward	1.15812e+08	1.51981e+08	1.97276e+08	2.1012e+07	1.30173e+08	1.41433e+08	2.75313e+08	8.145e+07	4.91546e+08	2.18927e+07	3.32588e+08	1.8096e+08	8.40094e+08	1.63019e+08	3.04796e+08	1.00258e+08	3.83569e+08	1.42825e+08	3.05176e+08	5.52727e+08	2.32561e+08	7.08437e+08	3.14179e+08	2.27351e+08	2.88019e+08	2.86832e+08	2.80833e+08	2.9285e+08
1H-Indole-3-carboxaldehyde	0.999954			36.3475	144.045	Organoheterocyclic compounds	forward	2.68501e+07	1.43166e+07	4.50611e+07	1.32947e+07	1.65215e+07	1.06742e+07	2.48541e+07	3.56258e+07	1.94622e+07	6.67979e+06	2.93229e+07	2.70328e+07	1.72645e+07	2.09734e+07	2.17591e+07	3.64605e+07	2.70572e+07	5.87025e+07	1.50379e+07	1.68689e+07	2.66265e+07	2.7445e+07	2.9496e+07	2.98384e+07	2.85349e+07	2.78601e+07	3.42835e+07	3.83113e+07
Oleic acid	0.999938			40.4132	281.248	Lipids and lipid-like molecules	forward	7.36679e+09	6.96605e+09	2.48997e+09	3.29603e+09	6.13278e+09	3.08322e+09	4.05347e+09	5.38463e+09	5.6416e+09	3.55026e+09	5.58014e+09	8.09765e+09	9.82817e+09	4.94164e+09	6.20139e+09	6.06771e+09	4.16713e+09	4.91492e+09	4.36527e+09	4.46612e+09	3.524e+09	3.19086e+09	5.15067e+09	6.20115e+09	5.91233e+09	6.03269e+09	5.98306e+09	6.25328e+09
Pyruvic acid	0.999937			83.7677	87.0078	Organic acids and derivatives	forward	4.77825e+07	5.15443e+07	4.00749e+07	4.05426e+07	4.87922e+07	3.58612e+07	4.48803e+07	8.73281e+07	3.48341e+07	7.21305e+07	5.3092e+07	3.89243e+07	4.69557e+07	4.41128e+07	3.52127e+07	5.99626e+07	2.10026e+07	1.59979e+07	4.22606e+07	3.78876e+07	4.86538e+07	8.39199e+07	1.459e+07	9.46726e+07	4.23696e+07	4.531e+07	4.89329e+07	4.97189e+07
Linoleic acid	0.999931			45.288	279.233	Lipids and lipid-like molecules	forward	4.22986e+09	5.83527e+09	2.51628e+09	3.95802e+09	2.58087e+09	2.41554e+09	2.6087e+09	9.15564e+09	2.51943e+09	7.03953e+09	4.36234e+09	3.85483e+09	2.47328e+09	2.75697e+09	1.21179e+09	6.31949e+09	2.18425e+09	2.64734e+09	2.99422e+09	1.65828e+09	2.35391e+09	1.75386e+09	3.09795e+09	3.84245e+09	3.62081e+09	3.46317e+09	3.45882e+09	3.98075e+09
Cholic acid	0.999835			194.702	407.28	Lipids and lipid-like molecules	forward	4.83215e+09	3.98722e+08	5.85331e+08	7.54994e+08	1.0166e+09	1.26981e+09	6.62493e+08	1.90942e+08	2.48185e+08	1.2201e+09	9.63995e+08	3.47974e+08	2.43586e+09	4.82155e+08	4.93122e+08	2.86543e+09	1.5602e+09	5.66413e+08	9.85183e+08	8.93558e+08	9.87531e+08	1.7349e+09	1.99332e+09	1.94091e+09	1.29784e+09	1.31569e+09	1.34227e+09	1.32527e+09
(R)-3-Hydroxybutyric acid	0.999705			238.013	103.039	Organic acids and derivatives	forward	2.37202e+08	1.96468e+08	7.16055e+07	1.98771e+08	2.94187e+08	1.1535e+08	9.83308e+07	1.30439e+08	9.30075e+07	1.51645e+08	1.88296e+08	2.02235e+08	5.16158e+07	4.64316e+07	1.12684e+08	4.18114e+07	1.758e+08	1.37446e+08	9.40582e+07	1.64127e+08	1.37195e+08	1.13173e+08	1.36295e+08	1.87032e+08	1.52081e+08	1.53123e+08	1.50217e+08	1.51219e+08
Pelargonic acid	0.999696			51.1011	157.123	Lipids and lipid-like molecules	forward	3.60329e+08	3.16311e+08	2.53762e+08	4.28667e+08	1.90411e+08	2.87698e+08	2.80734e+08	3.09713e+08	2.14008e+08	3.52516e+08	3.4139e+08	3.18368e+08	2.69251e+08	2.70477e+08	2.89531e+08	3.2584e+08	2.63797e+08	3.11246e+08	2.98749e+08	2.59704e+08	2.90347e+08	2.63104e+08	2.46862e+08	3.19689e+08	5.01311e+08	5.13704e+08	5.14645e+08	5.21086e+08
Sclareol	0.999677			43.0562	307.264	Lipids and lipid-like molecules	forward	4.92126e+08	5.11802e+08	3.35929e+08	1.69799e+08	9.76788e+08	2.33807e+08	8.32637e+08	1.00341e+08	1.23361e+09	1.29875e+08	4.4898e+08	5.17403e+08	7.76628e+08	6.27331e+08	6.89822e+08	2.00468e+08	6.97515e+08	5.72027e+08	1.05305e+09	7.7705e+08	1.94309e+08	4.84162e+08	1.03053e+09	9.76146e+08	5.09042e+08	4.92128e+08	4.77297e+08	5.21945e+08
Valeric acid	0.999641			83.194	101.06	Lipids and lipid-like molecules	forward	6.17427e+08	1.21521e+09	1.35367e+09	9.35608e+08	3.03132e+09	1.22159e+09	1.14421e+09	8.82538e+08	2.32916e+09	1.26467e+09	8.24362e+08	8.92354e+08	1.52695e+09	1.65029e+09	2.9913e+09	5.72245e+08	7.99555e+08	2.11225e+09	9.11798e+08	1.20637e+09	8.52114e+08	2.28041e+09	1.20146e+09	2.9147e+09	1.59611e+09	1.55513e+09	1.55255e+09	1.60459e+09
Adrenic acid	0.999617			43.1007	331.264	Lipids and lipid-like molecules	forward	2.33498e+08	1.699e+08	1.57427e+08	7.18043e+07	4.16713e+08	9.97609e+07	5.1397e+08	5.47883e+07	4.3398e+08	8.42013e+07	2.22714e+08	2.39084e+08	7.56589e+08	3.48794e+08	5.03468e+08	9.75122e+07	1.924e+08	5.01487e+08	4.4226e+08	3.70323e+08	8.46251e+07	2.77881e+08	4.64001e+08	8.50767e+08	2.47723e+08	2.44829e+08	2.42632e+08	2.66463e+08
Prostaglandin F3a	0.999441			209.335	351.217	Lipids and lipid-like molecules	forward	6.89035e+07	8.73129e+06	1.41911e+07	5.78891e+06	2.04728e+07	9.9693e+06	2.9529e+07	2.54773e+06	1.23534e+08	3.25358e+06	5.66671e+06	6.27162e+06	1.5012e+08	1.52793e+08	9.44993e+06	5.90028e+06	9.70071e+07	5.65281e+07	7.13038e+07	1.13745e+07	5.91108e+07	4.25228e+07	8.03523e+07	6.92486e+07	5.0795e+07	5.1247e+07	5.02455e+07	5.16216e+07
Tauroursodeoxycholic acid	0.999224			150.606	498.288	Lipids and lipid-like molecules	forward	4.99831e+09	1.29789e+08	3.63476e+08	9.31686e+07	6.62468e+08	2.23411e+08	3.37185e+08	9.46086e+07	6.11725e+08	1.25193e+08	7.72233e+08	1.82017e+08	1.50466e+09	2.07226e+08	3.03427e+08	2.12473e+08	6.0581e+08	1.26319e+08	2.74293e+08	9.2052e+08	2.47239e+08	9.49177e+08	3.91806e+08	2.75347e+08	6.12814e+08	5.85296e+08	6.41386e+08	5.99118e+08
3-Hydroxybutyric acid	0.999157			191.452	103.039	Organic acids and derivatives	forward	3.69377e+08	2.08425e+08	8.43235e+07	2.10391e+08	5.30974e+08	1.05053e+08	1.67868e+08	1.91918e+08	2.08316e+08	1.78949e+08	1.64093e+08	2.17264e+08	1.03014e+08	1.50072e+08	1.23491e+08	7.1242e+07	1.61035e+08	2.37436e+08	5.64651e+07	1.18403e+08	1.09061e+08	9.3749e+07	1.51201e+08	2.34689e+08	1.97597e+08	1.94945e+08	1.90437e+08	1.93189e+08
L-Norleucine	0.999119			280.551	130.086	Organic acids and derivatives	forward	1.19953e+09	8.11553e+08	1.93514e+08	3.85188e+08	5.26162e+08	2.98075e+08	5.0341e+08	5.01662e+08	3.39427e+08	3.08803e+08	4.72158e+08	5.99926e+08	1.43875e+08	5.11653e+08	3.45318e+08	1.58058e+08	5.05238e+08	8.47733e+08	2.84608e+08	4.56815e+08	2.91204e+08	3.27431e+08	7.77203e+08	9.37303e+08	5.56085e+08	5.31046e+08	5.50434e+08	5.48494e+08
D-Malic acid	0.998756			175.633	133.013	Lipids and lipid-like molecules	forward	3.17824e+06	2.62576e+06	1.64403e+06	3.4809e+06	1.84617e+07	2.14116e+06	3.62711e+06	5.96272e+06	2.7384e+06	3.84279e+06	5.50036e+06	3.2172e+06	2.38043e+06	3.03032e+06	621172	1.37828e+06	2.4607e+06	4.68086e+06	1.6082e+06	3.7195e+06	3.84156e+06	2.99551e+06	4.22017e+06	7.21803e+06	3.14532e+06	3.52339e+06	4.57657e+06	5.15404e+06
Palmitic acid	0.998645			45.2848	255.233	Lipids and lipid-like molecules	forward	3.70106e+09	5.17129e+09	2.87251e+09	2.51922e+09	4.24396e+09	3.09825e+09	3.22094e+09	6.74398e+09	5.31612e+09	4.58875e+09	3.66212e+09	4.46021e+09	5.0958e+09	5.07286e+09	3.57952e+09	5.49178e+09	3.42021e+09	4.68697e+09	3.14807e+09	3.97474e+09	2.83498e+09	4.18859e+09	4.10097e+09	5.23048e+09	4.53309e+09	5.07905e+09	4.55797e+09	4.59965e+09
Arachidonic acid	0.998492			39.9423	303.232	Lipids and lipid-like molecules	forward	1.24562e+09	6.6203e+08	2.56473e+08	1.89284e+09	1.25622e+09	4.8327e+08	1.32003e+09	1.1172e+09	1.2931e+09	5.28427e+08	1.27049e+09	1.29453e+09	5.97404e+08	2.39764e+09	3.95975e+08	9.92224e+08	8.31945e+08	9.95478e+08	1.13099e+09	4.42481e+08	6.45695e+08	3.74082e+08	6.06128e+08	1.1147e+09	6.04052e+08	1.24272e+09	2.03658e+09	2.07479e+09
Hydrocinnamic acid	0.998446			85.0187	149.06	Phenylpropanoids and polyketides	forward	1.71486e+08	7.24779e+08	1.46662e+09	6.05469e+08	4.70194e+07	5.5855e+08	1.21192e+08	1.98221e+09	3.07235e+08	2.04353e+08	1.56715e+08	1.55626e+08	3.04919e+08	1.57606e+08	4.29675e+08	5.45196e+08	4.62591e+08	4.26668e+08	5.30258e+08	4.52347e+08	3.81516e+08	6.13962e+08	5.03359e+08	3.24648e+08	5.01724e+08	5.10578e+08	4.82919e+08	4.99326e+08
Bovinic acid	0.998403			340.33	279.233	Lipids and lipid-like molecules	forward	1.89667e+06	2.59976e+06	1.08803e+06	1.60067e+06	1.39625e+06	1.46413e+06	1.29471e+06	2.25888e+06	1.29423e+06	1.86052e+06	1.22627e+06	1.19808e+06	1.26545e+06	1.12924e+06	816129	2.1424e+06	1.11703e+06	1.02337e+06	1.50282e+06	1.0452e+06	1.11623e+06	1.19239e+06	1.57564e+06	1.47514e+06	2.84849e+06	1.53091e+06	1.47877e+06	1.35459e+06
D-Ornithine	0.99839			404.733	131.082	Organic acids and derivatives	forward	1.77861e+07	3.59726e+07	1.76828e+07	1.0909e+07	5.01401e+07	2.42938e+07	4.22793e+07	7.13495e+06	1.81375e+07	1.99392e+07	2.1481e+07	2.76471e+07	9.91436e+06	5.01293e+07	3.76357e+07	7.11365e+06	2.99692e+07	3.35726e+07	2.21418e+07	4.0947e+07	8.92506e+06	2.88007e+07	2.83623e+07	6.56396e+07	2.99557e+07	3.09217e+07	3.11291e+07	3.07617e+07
Hypotaurine	0.998157			356.07	108.012	Organic acids and derivatives	forward	1.70871e+06	904028	1.97792e+06	824361	537623	1.75921e+06	1.07831e+06	9.59657e+06	5.81008e+06	899977	4.26506e+06	2.6877e+06	4.71648e+06	685847	1.02971e+06	4.06289e+06	5.22135e+06	4.04745e+06	3.78601e+06	2.80255e+06	1.42301e+06	1.12165e+06	1.3895e+07	2.60578e+06	3.26852e+06	3.33125e+06	3.39744e+06	3.61835e+06
Petroselinic acid	0.997861			56.8118	281.248	Lipids and lipid-like molecules	forward	2.20492e+08	3.00024e+08	1.45395e+08	1.37619e+08	2.58432e+08	1.16031e+08	1.77608e+08	2.4916e+08	4.45957e+08	1.56482e+08	2.27304e+08	3.53874e+08	2.70789e+08	2.29475e+08	2.3013e+08	2.56656e+08	2.81471e+08	2.73065e+08	2.13923e+08	3.09146e+08	1.31223e+08	1.63895e+08	2.73046e+08	4.50986e+08	2.66653e+08	2.42458e+08	2.50804e+08	2.66486e+08
Hydrogen phosphate	0.997748			167.451	96.9688	Homogeneous non-metal compounds	forward	4.30165e+06	4.34243e+06	4.61226e+06	4.71597e+06	6.66261e+06	4.49919e+06	5.66365e+06	2.22938e+06	4.39786e+06	4.25571e+06	6.20623e+06	6.88084e+06	5.07755e+06	5.29041e+06	4.85924e+06	4.8589e+06	7.59098e+06	5.13264e+06	4.21363e+06	6.89492e+06	6.41514e+06	6.01564e+06	5.3563e+06	4.77066e+06	5.03426e+06	6.57263e+06	4.48431e+06	3.235e+06
Adenine	0.997631			181.696	134.046	Organoheterocyclic compounds	forward	1.08142e+07	2.56109e+07	3.14978e+07	1.96744e+07	1.96374e+07	2.34824e+07	2.1502e+07	1.53301e+07	6.62577e+07	1.26687e+07	6.61652e+06	3.66187e+07	3.75089e+06	6.69476e+06	2.57526e+07	3.00998e+07	5.45995e+07	2.95383e+07	9.57013e+07	3.04098e+07	1.53868e+07	2.85844e+07	5.85058e+07	4.80246e+07	1.1311e+07	9.94934e+06	1.23137e+07	1.16884e+07
6beta-Hydroxyasiatic acid	0.997605			176.447	503.337	Lipids and lipid-like molecules	forward	7.60095e+07	2.0622e+08	2.50333e+08	9.21081e+07	1.11088e+07	7.35868e+07	5.03696e+07	5.94176e+07	7.33953e+07	2.97834e+07	2.1483e+07	2.82396e+07	8.585e+07	4.96673e+07	1.63397e+07	3.61242e+07	5.87481e+07	4.47917e+07	5.78387e+07	7.61926e+07	4.3834e+07	8.49997e+07	8.58658e+07	5.6335e+07	8.8506e+07	7.14888e+07	7.44417e+07	8.19607e+07
Medicagenic acid	0.996893			142.512	501.321	Lipids and lipid-like molecules	forward	1.21449e+08	2.64788e+08	4.50835e+08	2.11931e+08	2.35358e+07	1.47819e+08	7.9342e+07	5.242e+07	9.42377e+07	5.04308e+07	6.20141e+07	7.17943e+07	8.59823e+07	9.00421e+07	1.98567e+07	3.77942e+07	1.62238e+08	7.59709e+07	1.67344e+08	1.56362e+08	1.07446e+08	1.65505e+08	8.37845e+07	6.82419e+07	1.59468e+08	8.13612e+07	1.09941e+08	1.80915e+08
Genistein	0.996712			44.3147	269.045	Phenylpropanoids and polyketides	forward	2.42242e+06	5.58108e+07	2.23054e+07	2.42332e+07	0	1.24942e+07	0	3.33707e+07	1.99538e+06	4.24948e+07	7.63057e+06	1.0984e+06	8.47797e+06	235749	1.08684e+07	2.84237e+07	5.53762e+06	2.96027e+06	5.10555e+06	7.31493e+06	1.75484e+07	3.35118e+06	1.40694e+07	1.2815e+06	1.5111e+07	1.81947e+07	1.18224e+07	6.7229e+06
2-Ketobutyric acid	0.99645			91.9565	101.023	Organic acids and derivatives	forward	5.28768e+07	1.01256e+08	0	0	4.22654e+07	0	0	5.7094e+07	0	4.02989e+07	5.4607e+07	0	0	5.85483e+07	0	0	8.18451e+07	0	2.57605e+07	1.11745e+08	1.03833e+07	2.2051e+08	6.99833e+07	1.52266e+07	1.59517e+07	1.7134e+07	2.56948e+07	3.65891e+07
L-Valine	0.996365			314.308	116.071	Organic acids and derivatives	forward	4.29153e+08	3.09304e+08	8.87455e+07	1.59846e+08	2.67773e+08	1.48727e+08	2.1418e+08	2.39369e+08	1.29937e+08	1.47696e+08	2.04935e+08	2.56379e+08	1.16303e+08	2.47659e+08	1.61274e+08	7.00534e+07	3.14344e+08	3.76611e+08	1.32644e+08	1.97637e+08	1.03006e+08	1.51805e+08	3.8606e+08	3.75378e+08	2.43791e+08	2.40728e+08	2.44422e+08	2.32582e+08
Pyroglutamic acid	0.995967			407.856	128.034	Organic acids and derivatives	forward	5.04305e+07	6.02132e+07	3.76723e+07	1.92399e+07	8.54393e+07	7.4397e+07	4.17075e+07	3.62682e+07	2.81387e+07	3.59849e+07	3.15342e+07	5.15433e+07	6.04043e+06	2.12648e+07	9.033e+07	1.14655e+07	4.6653e+07	9.86815e+07	6.15469e+07	5.07921e+07	7.63396e+06	1.53967e+07	5.2057e+07	1.21386e+08	5.30864e+07	5.28589e+07	5.60627e+07	5.27383e+07
Chenodeoxycholic acid	0.995903			132.562	391.285	Lipids and lipid-like molecules	forward	5.02819e+08	6.06496e+08	1.16442e+09	1.72832e+08	8.33975e+08	1.9823e+09	9.73661e+08	3.11868e+08	2.60564e+09	3.45027e+08	2.54969e+09	6.02457e+08	1.04916e+10	1.20737e+09	1.29687e+09	5.05356e+08	3.63107e+09	1.56418e+09	2.94944e+09	3.95715e+09	5.97658e+08	4.82504e+09	2.46054e+09	1.67324e+09	2.54424e+09	2.15384e+09	2.26174e+09	2.40754e+09
L-Proline	0.995889			323.553	114.055	Organic acids and derivatives	forward	1.93356e+08	1.73989e+08	8.97913e+07	1.05919e+08	1.86001e+08	1.26603e+08	1.63285e+08	1.44301e+08	1.11323e+08	1.28914e+08	1.93137e+08	1.95355e+08	9.6738e+07	2.32861e+08	1.17197e+08	8.64807e+07	1.6959e+08	2.98141e+08	1.12175e+08	1.71367e+08	9.87548e+07	1.28703e+08	2.79193e+08	3.1235e+08	1.79343e+08	1.82492e+08	1.79252e+08	1.7337e+08
2-Ethyl-2-Hydroxybutyric acid	0.995776			125.361	131.07	Lipids and lipid-like molecules	forward	1.90926e+08	3.66314e+08	1.05575e+08	1.13721e+08	3.71072e+08	4.31423e+07	2.53815e+08	1.03158e+09	9.00902e+07	2.73551e+08	1.93314e+08	1.05507e+08	2.64799e+08	5.67862e+08	1.30537e+08	7.80523e+07	3.2739e+08	8.05069e+08	2.59508e+08	2.24795e+08	1.19389e+08	2.60043e+08	1.56497e+09	1.08257e+09	3.93499e+08	4.49121e+08	4.41856e+08	4.14279e+08
Taurocholic acid	0.995716			199.285	514.284	Lipids and lipid-like molecules	forward	7.59322e+09	2.86479e+07	4.26172e+07	5.8353e+07	2.41651e+08	6.0247e+07	2.7149e+07	2.05244e+07	4.53523e+07	6.46773e+07	8.26183e+07	2.98208e+07	4.42699e+07	3.04817e+07	4.77725e+07	1.17361e+08	1.06811e+08	2.68245e+07	3.44498e+07	7.22585e+07	4.24518e+07	8.64811e+07	4.13047e+07	5.87383e+07	3.82011e+08	3.57743e+08	4.00017e+08	3.6531e+08
2-Hydroxystearic acid	0.995672			52.1405	299.259	Lipids and lipid-like molecules	forward	3.15295e+08	8.03974e+08	1.61381e+08	7.42898e+07	8.45626e+08	8.35479e+08	9.29834e+08	1.12981e+08	2.78989e+09	9.53811e+07	4.51165e+08	1.50489e+09	8.90359e+08	1.56265e+09	1.16306e+09	2.47996e+08	1.21951e+09	2.55677e+09	4.93774e+08	1.32429e+09	1.06437e+08	6.51565e+08	1.34318e+09	2.75102e+09	1.03212e+09	1.04082e+09	1.01197e+09	1.05347e+09
Succinic acid	0.995573			394.117	117.018	Organic acids and derivatives	forward	8.52687e+08	5.39562e+08	4.96867e+08	5.0691e+08	8.05296e+08	8.62434e+08	8.59197e+08	7.28182e+08	6.17262e+08	9.8539e+08	5.87866e+08	4.98946e+08	3.15372e+08	4.78972e+08	9.36849e+08	1.68917e+09	1.97178e+09	1.25358e+09	9.84773e+08	7.48379e+08	2.02712e+08	2.81788e+08	1.52397e+09	1.40821e+09	9.53808e+08	9.24352e+08	9.13437e+08	9.28732e+08
Benzoic acid	0.995499			35.3419	121.029	Benzenoids	forward	5.61468e+07	2.99086e+07	2.78522e+07	2.196e+07	1.77258e+07	1.30333e+08	2.29365e+07	1.72578e+07	5.57243e+07	2.4291e+07	1.69386e+07	1.3275e+07	1.25844e+07	2.02572e+07	2.05238e+07	3.66597e+07	2.40858e+07	5.66422e+07	3.18662e+07	6.10021e+07	2.72883e+07	3.30887e+07	1.04338e+08	2.79422e+07	1.78678e+07	2.67491e+07	2.93595e+07	2.46507e+07
Thymidine	0.994749			87.647	241.082	Nucleosides, nucleotides, and analogues	forward	1.92228e+08	3.65439e+08	4.22036e+08	1.50721e+08	2.40544e+08	2.782e+08	1.54643e+08	3.06332e+08	2.17673e+08	1.40213e+08	2.35178e+08	5.0629e+08	1.8117e+08	5.07039e+08	4.23968e+08	1.47907e+08	3.5464e+08	1.03494e+09	1.42723e+08	8.0455e+08	1.74396e+08	4.52439e+08	2.90847e+08	5.05388e+08	3.67134e+08	3.69038e+08	3.66213e+08	3.75265e+08
Esculentic acid (Diplazium)	0.994131			101.993	487.342	Lipids and lipid-like molecules	forward	2.08167e+07	1.59877e+08	1.02096e+08	3.50968e+07	3.30514e+06	1.77069e+07	4.97482e+06	4.22318e+07	1.94001e+07	1.12198e+07	9.65289e+06	1.77919e+07	1.8971e+07	1.41547e+07	1.18536e+07	6.13278e+06	2.51828e+07	3.79001e+06	2.16166e+07	2.58124e+07	1.42225e+07	2.54204e+07	1.76081e+07	2.20546e+07	2.23948e+07	2.5013e+07	2.48027e+07	2.32095e+07
L-Erythrulose	0.994105			309.648	119.034	Organic oxygen compounds	forward	4.61883e+07	4.4734e+07	3.20135e+07	2.76633e+07	4.12181e+07	6.60546e+07	3.67035e+07	4.95491e+07	3.60997e+07	9.92711e+07	4.32139e+07	3.36845e+07	3.344e+07	8.05006e+07	5.37126e+07	4.02659e+07	4.55294e+07	5.01409e+07	3.82744e+07	4.55576e+07	5.92413e+07	4.75449e+07	3.67822e+07	4.4629e+07	5.1947e+07	4.30854e+07	4.29271e+07	3.98796e+07
Myristic acid	0.993912			36.3295	227.201	Lipids and lipid-like molecules	forward	9.57882e+07	2.05605e+08	1.36729e+08	5.63861e+07	1.10752e+08	1.13683e+08	7.63343e+07	1.84018e+08	2.68027e+08	6.07156e+07	8.69312e+07	1.20512e+08	1.93535e+08	1.73154e+08	1.48859e+08	1.82025e+08	1.0926e+08	2.52355e+08	1.18021e+08	1.41538e+08	9.98864e+07	2.24426e+08	2.00617e+08	1.74852e+08	1.37007e+08	1.57094e+08	1.60269e+08	1.55956e+08
Pyrrolidonecarboxylic acid	0.993536			395.265	128.034	Organic acids and derivatives	forward	1.80619e+07	1.51641e+07	1.69352e+07	8.54405e+06	2.26973e+07	1.46366e+07	1.51363e+07	9.29656e+06	1.38474e+07	8.16338e+06	8.90577e+06	1.24123e+07	5.68458e+06	1.26608e+07	2.00431e+07	5.77228e+06	1.55092e+07	2.11133e+07	2.23351e+07	1.47787e+07	6.66817e+06	8.44276e+06	1.4015e+07	1.79612e+07	1.58027e+07	1.38343e+07	1.37836e+07	1.43887e+07
Maleic acid	0.993262			384.993	115.003	Organic acids and derivatives	forward	3.42118e+07	2.26295e+07	4.71477e+06	1.83943e+07	3.24146e+07	1.38826e+07	1.22367e+07	2.91602e+07	7.80447e+06	2.4759e+07	5.21888e+07	4.16557e+07	7.89292e+06	2.0689e+07	1.3728e+07	1.70847e+07	2.06919e+07	1.52835e+07	1.76002e+07	1.18993e+07	8.21946e+06	7.02164e+06	1.61189e+07	3.23606e+07	2.12904e+07	2.2905e+07	2.17532e+07	2.17856e+07
Cytidine 2',3'-cyclic phosphate	0.993118			334.043	304.034	Nucleosides, nucleotides, and analogues	forward	193740	162310	41718.5	18713.5	0	216380	0	145103	896430	0	52110.6	3.56792e+06	233046	537496	865554	273003	286953	116664	189723	1.32792e+06	104665	244857	31017.5	546912	426367	471894	503836	464609
Ketoleucine	0.992778			37.4783	129.055	Organic acids and derivatives	forward	4.47576e+08	9.94699e+08	1.66062e+08	1.56695e+08	3.98884e+08	1.74819e+08	3.38645e+08	5.40559e+08	2.05468e+08	1.43731e+08	4.12461e+08	1.52022e+08	3.56282e+08	1.15705e+09	5.6186e+08	1.33951e+08	1.85382e+09	3.71382e+09	2.06487e+09	2.32755e+09	4.28191e+08	1.93998e+09	4.9911e+09	2.64726e+09	1.25915e+09	1.20666e+09	1.24245e+09	1.25817e+09
L-Leucine	0.992422			328.19	130.086	Organic acids and derivatives	forward	1.31916e+07	1.03209e+07	5.15687e+06	7.14633e+06	8.19441e+06	6.69906e+06	8.0533e+06	7.30154e+06	5.36151e+06	5.16942e+06	6.72488e+06	8.65479e+06	7.09816e+06	1.05187e+07	6.04102e+06	3.41771e+06	8.13154e+06	1.24588e+07	8.85734e+06	8.4778e+06	5.23906e+06	6.33978e+06	1.3752e+07	1.6244e+07	7.53347e+06	1.25605e+07	1.0635e+07	9.23337e+06
Dodecanedioic acid	0.99172			243.622	229.144	Lipids and lipid-like molecules	forward	1.93769e+07	5.9972e+07	1.55624e+08	3.10264e+07	1.7373e+06	6.34618e+07	1.31611e+07	5.0546e+07	7.51878e+07	5.04233e+06	1.22336e+07	2.55695e+07	2.46164e+07	6.36522e+06	3.70498e+07	4.75477e+07	3.58732e+07	6.57731e+07	3.77342e+07	3.50265e+07	2.5526e+07	7.82838e+07	5.10008e+07	4.80488e+07	4.68286e+07	4.61671e+07	4.89476e+07	4.87971e+07
L-Glutamic acid	0.991087			407.804	146.045	Organic acids and derivatives	forward	5.54974e+08	7.02086e+08	4.06916e+08	1.87331e+08	1.0442e+09	9.28242e+08	5.17552e+08	3.79726e+08	3.13724e+08	3.87164e+08	3.32536e+08	5.7279e+08	4.10955e+07	2.45429e+08	1.19491e+09	9.484e+07	5.4402e+08	1.22562e+09	7.18143e+08	6.50097e+08	5.43609e+07	1.47284e+08	5.83364e+08	1.46566e+09	6.16168e+08	6.00707e+08	6.54977e+08	6.38303e+08
20-Carboxy-leukotriene B4	0.990746			349.19	365.196	Lipids and lipid-like molecules	forward	3.15492e+06	3.85359e+06	9.45551e+06	2.00146e+06	3.7735e+06	6.20981e+06	2.71105e+06	997233	6.81455e+06	895112	1.77223e+06	3.05929e+06	4.54465e+06	2.80837e+06	4.90907e+06	2.35717e+06	3.74894e+06	4.99163e+06	3.67253e+06	4.69466e+06	2.87077e+06	1.01223e+07	3.15575e+06	5.3906e+06	4.46874e+06	4.0215e+06	4.47352e+06	4.55552e+06
Methylsuccinic acid	0.990577			426.683	131.034	Lipids and lipid-like molecules	forward	2.21866e+06	3.60976e+06	3.47283e+06	2.76466e+06	3.53869e+06	1.56106e+06	3.00204e+06	4.30877e+06	1.74337e+06	3.43082e+06	1.39223e+06	2.36129e+06	4.89915e+06	2.06281e+06	3.28908e+06	3.22133e+06	3.32831e+06	3.48186e+06	3.33781e+06	2.80904e+06	1.70953e+06	3.97822e+06	3.34109e+06	2.79111e+06	2.80457e+06	3.27236e+06	3.30825e+06	3.44124e+06
Leucinic acid	0.989824			140.225	131.07	Lipids and lipid-like molecules	forward	2.25658e+07	4.69099e+07	7.29119e+06	1.09274e+07	3.84167e+07	0	3.5265e+07	1.31258e+08	2.51803e+07	3.51183e+07	2.32933e+07	1.1128e+07	3.03711e+07	7.58105e+07	1.55699e+07	0	4.56943e+07	1.16729e+08	3.99459e+07	2.87553e+07	8.72918e+06	4.95092e+07	1.83123e+08	1.18825e+08	5.54915e+07	5.63229e+07	5.22212e+07	4.3311e+07
Isopalmitic acid	0.98972			195.995	255.233	Lipids and lipid-like molecules	forward	4.84979e+07	3.35242e+07	2.68521e+07	7.05909e+07	5.70798e+07	4.23603e+07	3.8601e+07	3.1611e+07	4.23463e+07	3.21672e+07	3.35496e+07	3.39429e+07	7.22032e+07	4.00379e+07	3.07192e+07	3.64558e+07	3.51462e+07	3.49153e+07	2.93397e+07	3.29429e+07	2.99956e+07	3.73879e+07	4.01379e+07	3.64655e+07	4.03354e+07	3.54611e+07	3.54751e+07	3.64405e+07
Saccharin	0.989276			31.809	181.991	Organoheterocyclic compounds	forward	4.9221e+07	1.61202e+07	1.42646e+08	8.15958e+07	7.50602e+07	3.19672e+07	2.23079e+06	2.09869e+08	7.06457e+07	9.77988e+07	1.23254e+07	4.02469e+06	9.07723e+06	8.42083e+07	7.82305e+07	9.2176e+07	9.99327e+06	6.75454e+07	7.51154e+07	5.50754e+07	2.96655e+07	1.01943e+07	1.01001e+08	8.20946e+07	2.97664e+07	1.5205e+08	3.17777e+07	3.02244e+07
o-Cresol	0.988704			198.81	107.049	Benzenoids	forward	7.09328e+06	1.58051e+08	3.83446e+08	2.01893e+08	4.67515e+06	1.36605e+08	3.35808e+07	9.52995e+07	1.23496e+07	9.30042e+06	1.25395e+07	9.87839e+06	2.75134e+07	1.7925e+07	2.66397e+07	1.45914e+08	3.47522e+07	1.80966e+07	1.04513e+08	2.40233e+07	2.46523e+07	3.47057e+07	1.29686e+07	2.62769e+07	7.09543e+07	6.83875e+07	6.91453e+07	6.45248e+07
10E,12Z-Octadecadienoic acid	0.988608			483.178	279.233	Lipids and lipid-like molecules	forward	689259	1.42029e+06	437904	580555	517801	438800	490219	921977	620667	609122	584233	455605	449434	435465	361537	865401	448477	469188	579189	427850	437992	460714	610459	658565	998150	480064	557252	741956
2,3,4,5-Tetrahydropiperidine-2-carboxylate	0.98823			215.182	126.055	Organic acids and derivatives	forward	2.75463e+06	1.42152e+06	636207	515575	1.49466e+06	1.88623e+06	2.19129e+06	0	0	0	0	484021	540650	1.31145e+06	1.01902e+06	1.19297e+06	659217	4.89937e+06	2.42167e+06	2.66016e+06	1.43737e+06	3.37165e+06	0	3.24447e+06	2.3751e+06	2.20744e+06	2.91992e+06	2.43307e+06
p-Cresol	0.988128			106.029	107.049	Benzenoids	forward	1.474e+06	8.90371e+06	3.86787e+06	3.7602e+06	4.52739e+06	5.43482e+06	7.10863e+06	3.53767e+06	4.30656e+06	3.74451e+06	7.58533e+06	4.1068e+06	5.36675e+06	6.78271e+06	8.21782e+06	4.67968e+06	4.8814e+07	4.29924e+07	4.60281e+07	2.92985e+07	2.75794e+06	3.04307e+07	1.00068e+08	5.05681e+07	1.11004e+07	9.33904e+06	2.28483e+07	2.08732e+07
L-Tyrosine	0.987146			317.891	180.066	Organic acids and derivatives	forward	7.81139e+07	5.93636e+07	3.5869e+07	2.72582e+07	4.57868e+07	4.12743e+07	3.13643e+07	4.44095e+07	3.13915e+07	2.59873e+07	3.42446e+07	5.30702e+07	1.49479e+07	3.10895e+07	3.81826e+07	1.37461e+07	6.24981e+07	7.34584e+07	2.65208e+07	4.6358e+07	1.76603e+07	3.23683e+07	6.11511e+07	8.80724e+07	4.83534e+07	4.8064e+07	4.76783e+07	4.67152e+07
4-Hydroxybenzaldehyde	0.986686			141.268	121.029	Organic oxygen compounds	forward	8.38534e+07	3.09548e+08	1.38814e+08	1.42259e+08	9.61142e+07	1.4094e+08	4.7644e+08	9.48329e+07	2.15497e+08	2.83198e+07	5.76435e+07	7.81131e+07	2.67981e+07	7.95671e+07	1.14026e+08	1.05458e+08	4.3089e+07	1.35052e+08	4.52118e+07	7.91807e+07	4.98575e+07	7.78139e+07	9.68622e+07	5.58951e+07	3.32869e+07	1.46641e+08	3.26292e+07	3.17625e+07
Xanthosine	0.986289			321.385	283.068	Nucleosides, nucleotides, and analogues	forward	2.84181e+06	6.57694e+06	3.18946e+06	3.19402e+06	6.52443e+06	2.78458e+06	1.27678e+06	1.78514e+06	1.56946e+06	1.57145e+06	1.69408e+06	4.03304e+06	773433	6.27931e+06	1.02616e+07	1.3592e+06	4.3765e+06	9.26831e+06	4.02519e+06	3.54287e+06	1.03689e+06	1.75238e+06	5.12785e+06	7.02931e+06	3.95199e+06	4.15464e+06	3.9688e+06	3.74934e+06
gamma-Aminobutyric acid	0.986207			336.88	102.055	Organic acids and derivatives	forward	2.96288e+07	2.51876e+07	1.31387e+07	1.49157e+07	4.52952e+07	1.66582e+07	1.92922e+07	1.58718e+07	1.70331e+07	1.69924e+07	1.03966e+07	2.24044e+07	1.26854e+07	2.14899e+07	1.37605e+07	6.08614e+06	3.34138e+07	1.73736e+07	7.03686e+06	9.09453e+06	6.2406e+06	1.58769e+07	1.39036e+07	2.28905e+07	2.02484e+07	1.87397e+07	1.97776e+07	1.95541e+07
Pyrocatechol	0.984222			38.6253	109.029	Benzenoids	forward	7.67589e+06	3.68505e+07	4.52387e+07	2.21926e+07	3.20406e+06	1.42399e+07	3.93366e+06	9.01412e+07	6.67271e+06	3.63702e+07	2.38271e+06	6.90188e+06	1.88212e+07	4.04013e+06	8.14876e+06	2.90555e+07	3.23155e+06	2.76367e+06	8.09835e+06	8.4286e+06	1.37813e+07	8.48258e+06	7.92475e+06	6.58772e+06	1.31506e+07	1.13474e+07	9.8538e+06	1.0974e+07
2-Hydroxyethanesulfonate	0.984204			145.907	124.991	Organic acids and derivatives	forward	2.65379e+09	1.89658e+09	1.28596e+09	1.89871e+09	7.0626e+08	1.20535e+09	5.6222e+08	2.00465e+08	1.55681e+08	3.91832e+08	4.39e+08	4.01214e+08	2.64203e+08	3.2801e+08	2.49311e+08	3.2974e+08	3.52471e+08	7.25001e+08	2.14927e+08	5.66313e+08	2.42569e+08	8.37243e+08	5.20018e+08	7.35419e+08	8.481e+08	8.69399e+08	8.34605e+08	8.69072e+08
[6]-Gingerdiol 3,5-diacetate	0.984179			225.456	379.212	Lipids and lipid-like molecules	forward	7.48278e+07	1.63026e+08	1.83207e+08	7.87814e+07	7.93352e+08	1.10941e+08	4.87403e+08	1.99189e+06	1.13972e+08	9.33072e+07	6.50986e+07	9.99748e+07	9.33802e+07	5.99518e+08	1.46308e+08	3.22153e+07	7.91086e+07	1.30091e+07	3.5979e+07	1.0582e+08	1.59783e+07	1.29942e+08	1.9288e+07	3.17375e+07	1.67151e+08	1.58928e+08	1.53494e+08	1.65539e+08
Creatinine	0.983678			361.902	112.051	Organic acids and derivatives	forward	2.0335e+07	1.83696e+07	1.61746e+07	1.25819e+07	2.70078e+07	1.43236e+07	1.51085e+07	1.29548e+07	1.13379e+07	1.31903e+07	1.73504e+07	1.77466e+07	1.10896e+07	1.38114e+07	1.25019e+07	1.20012e+07	1.65696e+07	1.44699e+07	1.43307e+07	1.77539e+07	1.35608e+07	1.16675e+07	1.6428e+07	1.75642e+07	2.00828e+07	1.57416e+07	1.73347e+07	1.64298e+07
2-Oxovaleric acid	0.983283			62.5345	115.039	Organic acids and derivatives	forward	2.93431e+08	6.20609e+08	8.83277e+07	8.58716e+07	3.11293e+08	1.27184e+08	3.26293e+08	3.84023e+08	9.69646e+07	7.78939e+07	2.7581e+08	1.35969e+08	2.14128e+08	1.032e+09	4.14261e+08	1.03078e+08	1.54316e+09	2.57624e+09	1.03012e+09	1.53599e+09	2.23701e+08	1.67753e+09	3.76347e+09	2.17022e+09	9.84805e+08	8.35927e+08	1.00686e+09	1.03407e+09
Cyclamic acid	0.982853			59.9458	178.054	Organic acids and derivatives	forward	8.84434e+06	6.38651e+07	3.92932e+08	1.80058e+08	9.96396e+06	9.26227e+07	9.42098e+06	1.71636e+09	9.42524e+06	6.16766e+08	9.66636e+07	2.62622e+06	1.404e+08	5.40121e+07	3.02498e+06	1.09018e+08	4.03572e+06	9.88206e+06	8.96118e+06	1.27593e+07	4.21041e+08	1.08281e+07	6.45e+06	9.52149e+06	1.68357e+08	1.83617e+08	1.71316e+08	1.82042e+08
Indoxyl sulfate	0.981304			59.9105	212.003	Organic acids and derivatives	forward	3.0584e+06	3.15693e+06	3.68236e+06	4.42612e+06	4.93743e+06	5.9692e+06	3.0222e+06	464027	479750	560258	1.23739e+06	692411	2.34834e+06	1.01512e+07	1.00471e+06	1.42515e+06	1.62021e+06	2.14386e+06	1.42926e+06	4.44442e+06	2.69291e+06	3.67043e+06	2.91396e+06	2.85462e+06	2.92353e+06	2.89263e+06	2.32014e+06	6.94399e+06
Uridine	0.981075			164.106	243.062	Nucleosides, nucleotides, and analogues	forward	2.03669e+09	1.75253e+09	1.85334e+09	1.5425e+09	1.60559e+09	1.82893e+09	6.90966e+08	1.69964e+09	1.08043e+09	1.20122e+09	1.25953e+09	2.13648e+09	7.56881e+08	1.55564e+09	1.88983e+09	1.17259e+09	1.46535e+09	1.17304e+09	1.10587e+09	1.00257e+09	1.23127e+09	8.49384e+08	5.65322e+08	1.53247e+09	1.46347e+09	1.5211e+09	1.47045e+09	1.46824e+09
8-iso-15-keto-PGE2	0.981051			218.867	349.202	Lipids and lipid-like molecules	forward	8.33047e+07	2.11272e+07	2.80941e+07	1.24285e+07	4.24338e+07	2.10051e+07	5.16145e+07	2.18501e+06	8.41622e+07	6.6063e+06	7.12263e+06	1.56529e+07	1.58266e+08	2.72007e+08	1.50907e+07	7.25706e+06	7.15072e+07	1.50083e+08	5.32133e+07	1.85785e+07	3.53167e+07	5.74493e+07	1.23298e+08	8.25795e+07	5.98551e+07	6.15558e+07	6.24329e+07	5.92693e+07
Citric acid	0.981006			597.779	191.019	Organic acids and derivatives	forward	7.46679e+06	5.44533e+06	6.05148e+06	6.82775e+06	5.8256e+06	5.73434e+06	4.94043e+06	8.78299e+06	5.94048e+06	7.52786e+06	6.15053e+06	7.45638e+06	5.58818e+06	2.84463e+07	6.42539e+06	7.96265e+06	6.75838e+06	5.72694e+06	9.09465e+06	6.2593e+06	5.27032e+06	6.67198e+06	7.12999e+06	6.94295e+06	7.48901e+06	6.72196e+06	6.43609e+06	5.88365e+06
Xanthine	0.980844			224.298	151.025	Organoheterocyclic compounds	forward	7.07327e+08	1.11004e+09	4.31611e+08	6.33416e+08	1.11218e+09	4.7859e+08	8.88056e+08	8.02943e+08	4.05614e+08	6.79752e+08	8.67347e+08	1.27682e+09	4.93313e+08	1.17213e+09	1.18694e+09	4.11757e+08	1.16225e+09	1.96272e+09	6.76851e+08	1.6789e+09	4.47047e+08	8.86285e+08	1.67669e+09	2.64674e+09	1.08195e+09	1.08523e+09	1.07593e+09	1.03991e+09
L-Aspartic acid	0.980336			425.786	132.029	Organic acids and derivatives	forward	5.78218e+07	3.37782e+07	1.20153e+07	1.55833e+07	6.48435e+07	3.78307e+07	4.62827e+07	5.1388e+07	1.79942e+07	6.13003e+07	4.02532e+07	9.78997e+07	4.3706e+06	1.11905e+07	2.85092e+07	6.59464e+06	1.69142e+07	2.03647e+07	5.24978e+07	1.53563e+07	5.20548e+06	5.45076e+06	3.03078e+07	8.52103e+07	3.69923e+07	3.62262e+07	4.04444e+07	3.89117e+07
N-Acetyl-a-neuraminic acid	0.980001			381.291	308.098	Organic oxygen compounds	forward	4.28028e+07	2.18667e+07	9.74228e+06	8.62872e+06	4.23492e+07	1.27476e+07	6.58686e+07	9.3455e+06	6.55028e+06	1.12296e+07	2.34091e+07	4.37973e+07	5.89244e+06	3.56733e+07	1.67868e+07	9.07651e+06	3.75364e+07	6.27179e+07	2.38437e+07	1.82538e+07	5.0023e+06	6.07773e+06	2.75696e+07	8.07466e+07	2.78138e+07	2.87642e+07	3.00337e+07	2.9344e+07
2-Acetylpyrrole	0.97878			128.824	108.045	Organic oxygen compounds	forward	2.9679e+06	1.38904e+07	9.71955e+07	6.28698e+07	4.59928e+06	1.02992e+07	6.62936e+06	9.01548e+06	5.35106e+06	3.60214e+06	4.25667e+06	2.84308e+06	3.41107e+06	4.29279e+06	3.07431e+06	4.43787e+07	4.69321e+06	7.4113e+06	8.53365e+06	5.16072e+06	7.15504e+06	5.26939e+06	4.89681e+06	5.06004e+06	1.40501e+07	1.46451e+07	1.79137e+07	1.46997e+07
Glutaric acid	0.977391			394.098	131.034	Organic acids and derivatives	forward	1.0559e+07	1.14673e+07	2.14174e+07	1.00961e+07	1.24845e+07	1.3621e+07	2.23386e+07	1.87548e+07	1.22383e+07	1.03579e+07	1.02311e+07	9.0207e+06	1.0454e+07	2.27777e+07	2.24609e+07	1.59501e+07	1.41314e+07	1.86443e+07	1.15505e+07	1.04039e+07	8.81222e+06	1.11796e+07	1.19687e+07	1.91507e+07	1.52737e+07	1.39341e+07	1.50428e+07	1.51588e+07
16-Hydroxy hexadecanoic acid	0.976453			50.6366	271.227	Lipids and lipid-like molecules	forward	6.11546e+08	5.98736e+08	1.45206e+08	2.00998e+08	3.48693e+09	2.81728e+08	1.32539e+09	6.42752e+07	2.09524e+09	5.32354e+08	9.54531e+08	2.00297e+09	1.59527e+09	1.57866e+09	1.85571e+09	1.01665e+08	1.77551e+09	7.8248e+08	8.72108e+08	2.36491e+09	1.66191e+08	7.06533e+08	6.9276e+08	1.51004e+09	1.09235e+09	1.22019e+09	1.08449e+09	1.12447e+09
9,10-DHOME	0.974478			63.5735	313.238	Lipids and lipid-like molecules	forward	4.54392e+07	4.266e+07	4.80558e+07	2.1842e+07	1.58709e+07	4.46708e+07	9.99551e+06	2.02463e+08	4.72132e+07	5.16603e+07	3.06839e+07	1.67633e+07	4.11631e+07	2.31477e+07	2.10032e+07	3.37799e+07	2.92953e+07	4.91112e+07	4.85024e+07	3.24606e+07	2.64512e+07	7.72413e+07	5.84668e+07	2.12327e+07	4.01175e+07	4.22731e+07	3.97658e+07	4.2269e+07
7-Methyladenine	0.973734			117.844	148.062	Organoheterocyclic compounds	forward	4.35663e+06	4.54583e+06	0	0	0	473082	8.15542e+06	753563	1.36408e+06	0	4.23082e+06	3.26567e+06	1.25329e+06	5.11925e+06	2.49346e+06	0	7.83228e+06	3.22318e+07	5.68155e+06	1.18781e+07	2.72996e+06	1.00412e+07	1.40024e+07	4.00788e+07	8.50039e+06	8.6546e+06	6.56343e+06	8.37842e+06
Caprylic acid	0.972947			41.8963	143.107	Lipids and lipid-like molecules	forward	1.68692e+07	1.93365e+07	1.61315e+07	1.9605e+07	1.83729e+07	1.47446e+07	1.88258e+07	2.13968e+07	1.71753e+07	1.75935e+07	1.6071e+07	1.4725e+07	1.6688e+07	3.55698e+07	2.75041e+07	1.24704e+07	1.56769e+07	1.19082e+07	1.51781e+07	2.20032e+07	1.4626e+07	1.85587e+07	1.17263e+07	1.38878e+07	2.71789e+07	2.61315e+07	2.72934e+07	4.05124e+07
Ethyl dodecanoate	0.972326			46.5866	227.201	Lipids and lipid-like molecules	forward	2.65135e+08	5.24066e+08	3.73019e+08	1.43221e+08	3.93449e+08	2.56165e+08	2.37538e+08	4.16759e+08	7.09928e+08	1.22911e+08	2.31021e+08	3.39876e+08	5.65734e+08	5.38181e+08	3.68703e+08	3.86676e+08	3.22299e+08	6.76085e+08	2.78617e+08	3.74528e+08	2.06631e+08	5.5181e+08	5.01102e+08	4.5538e+08	4.21714e+08	4.40399e+08	4.48981e+08	4.6097e+08
Ribothymidine	0.972297			141.556	257.078	Nucleosides, nucleotides, and analogues	forward	9.92898e+07	1.73541e+08	5.079e+07	1.27707e+08	1.40472e+08	1.02047e+08	4.85724e+07	7.58176e+07	7.39548e+07	2.12107e+07	6.35098e+07	1.62796e+08	3.04661e+07	1.7246e+08	1.81108e+08	7.15879e+07	1.73476e+08	2.48132e+08	1.20292e+08	1.42175e+08	7.64013e+07	8.76906e+07	1.14653e+08	2.25325e+08	1.27518e+08	1.297e+08	1.1953e+08	1.21944e+08
20-Hydroxy-leukotriene B4	0.972006			282.024	351.217	Lipids and lipid-like molecules	forward	6.20672e+06	7.63125e+06	1.24237e+07	3.67966e+06	2.4096e+07	7.43393e+06	1.67902e+07	423585	1.62305e+07	2.34982e+06	3.8417e+06	5.27955e+06	1.42999e+07	2.86622e+07	1.00642e+07	1.59909e+06	1.44843e+07	8.68416e+06	6.08974e+06	8.08251e+06	4.25406e+06	1.19539e+07	9.04336e+06	3.2529e+06	1.13371e+07	1.07843e+07	1.06913e+07	1.03886e+07
Terephthalic acid	0.971042			377.24	165.019	Benzenoids	forward	3.83618e+07	3.94261e+07	1.00222e+07	1.11987e+07	1.3474e+07	9.16957e+06	3.68625e+07	1.24516e+07	1.31082e+07	1.07688e+07	1.1172e+07	1.36406e+07	1.03367e+07	1.20796e+07	1.14244e+07	3.92183e+07	3.93494e+07	9.62188e+06	1.22335e+07	1.16798e+07	1.03547e+07	1.35479e+07	1.10168e+07	1.33215e+07	1.11349e+07	1.02148e+07	1.13317e+07	1.10494e+07
N6-Acetyl-L-lysine	0.970694			361.827	187.108	Organic acids and derivatives	forward	4.51935e+06	4.87502e+06	2.17846e+06	2.45503e+06	2.98906e+06	3.29317e+06	3.41283e+06	2.97756e+06	4.1044e+06	1.59359e+06	6.46389e+06	4.58256e+06	2.07637e+06	3.96423e+06	9.9691e+06	1.98392e+06	6.99099e+06	9.57735e+06	8.47539e+06	8.35037e+06	4.06332e+06	4.51644e+06	7.44213e+06	7.22632e+06	5.2364e+06	4.79449e+06	5.09427e+06	5.74453e+06
Ecgonine	0.969936			219.718	184.097	Alkaloids and derivatives	forward	2.40544e+06	1.28665e+06	2.34055e+06	1.27507e+06	8.95757e+06	1.8426e+06	1.98373e+07	712648	5.14725e+06	767717	1.53887e+06	2.70346e+06	5.08089e+06	1.23396e+07	7.08111e+06	979459	3.36272e+06	1.09625e+07	3.76418e+06	2.83928e+06	1.6867e+06	5.73272e+06	3.55507e+06	7.82088e+06	5.85644e+06	6.40635e+06	6.35752e+06	6.1949e+06
(10E,12Z)-(9S)-9-Hydroperoxyoctadeca-10,12-dienoic acid	0.969319			77.7578	311.223	Lipids and lipid-like molecules	forward	1.07308e+07	3.927e+07	3.84675e+07	7.9422e+06	7.13339e+06	1.54814e+07	1.09846e+07	1.29647e+07	3.04079e+07	6.29109e+06	8.96089e+06	1.17019e+07	1.21422e+07	5.07501e+06	2.03832e+07	1.45542e+07	1.61146e+07	2.43953e+07	2.78309e+07	2.1469e+07	9.35415e+06	1.97665e+07	1.95013e+07	2.63192e+07	1.79743e+07	1.62813e+07	1.58211e+07	1.58931e+07
Carboxytolbutamide	0.967177			296.144	299.073	Benzenoids	forward	2.18881e+06	3.47014e+06	899842	3.53562e+06	2.05392e+06	666794	2.39882e+06	1.09548e+06	578376	832491	3.01472e+06	2.87718e+06	1.60984e+06	3.34635e+06	1.25957e+06	717404	1.03678e+06	7.50248e+06	2.36561e+06	2.41309e+06	1.10706e+06	1.5839e+06	1.27605e+07	7.37871e+06	2.29e+06	2.44703e+06	2.527e+06	2.40883e+06
12-Leukotriene B4	0.966743			101.206	335.222	Lipids and lipid-like molecules	forward	4.8983e+07	4.43688e+06	4.9499e+06	5.97504e+06	1.16988e+07	2.73951e+06	1.02338e+07	3.28046e+06	1.27867e+07	1.58648e+06	4.48768e+06	2.7275e+06	4.77564e+07	5.12112e+07	3.40991e+06	4.57093e+06	2.35989e+07	1.1431e+07	2.86458e+07	6.32914e+06	1.43781e+07	8.53716e+06	1.36106e+07	1.96023e+07	1.35614e+07	8.07525e+06	2.01052e+07	1.8922e+07
4-Dodecylbenzenesulfonic Acid	0.965846			27.216	325.184	Benzenoids	forward	1.16338e+08	1.94021e+08	1.23079e+08	9.58433e+07	3.65512e+08	1.02463e+08	2.45916e+08	2.19465e+08	1.94024e+06	2.6293e+08	1.59821e+08	1.46506e+08	1.76804e+08	2.0524e+06	3.01865e+08	1.06389e+08	1.81507e+08	1.89858e+08	2.1423e+08	1.92749e+08	1.63578e+08	2.45513e+08	1.54789e+08	1.96614e+08	3.64173e+08	3.74221e+08	3.79023e+08	3.87494e+08
Inosine	0.964741			227.714	267.073	Nucleosides, nucleotides, and analogues	forward	1.31574e+09	1.47777e+09	1.68077e+09	1.23176e+09	1.36956e+09	1.53892e+09	2.54401e+08	8.10998e+08	5.39576e+08	8.12181e+08	8.00607e+08	1.30865e+09	3.83813e+08	8.4109e+08	1.06454e+09	7.44874e+08	6.61742e+08	4.43024e+08	5.83217e+08	3.63519e+08	6.44739e+08	3.69121e+08	2.27316e+08	2.13003e+08	8.97081e+08	8.99776e+08	9.17023e+08	8.88584e+08
Prostaglandin G2	0.962886			175.525	367.212	Lipids and lipid-like molecules	forward	4.01051e+06	7.84709e+06	1.08645e+07	3.82953e+06	8.00875e+06	1.27407e+07	6.261e+06	7.97825e+06	7.15829e+06	2.79245e+06	4.09964e+06	8.13286e+06	7.41544e+06	1.34958e+07	9.80696e+06	5.2414e+06	7.99981e+06	7.74302e+06	9.73997e+06	1.03003e+07	4.4936e+06	1.20511e+07	6.427e+06	7.91342e+06	8.83853e+06	8.35212e+06	7.75548e+06	1.34535e+07
1,11-Undecanedicarboxylic acid	0.960349			266.531	243.16	Lipids and lipid-like molecules	forward	7.73397e+06	4.54308e+07	3.06818e+07	1.27766e+07	8.73572e+07	2.87271e+07	8.04769e+07	1.34827e+06	9.82211e+07	2.14853e+06	1.28198e+06	1.91006e+06	3.20815e+07	1.29236e+08	2.11093e+06	8.23359e+06	2.56877e+06	6.3038e+06	1.26858e+06	1.37542e+06	1.0653e+06	3.44867e+06	1.0552e+07	1.53881e+06	2.77234e+07	2.59587e+07	2.77673e+07	2.83735e+07
Citramalic acid	0.958764			443.454	147.029	Lipids and lipid-like molecules	forward	2.04451e+06	2.54666e+06	2.83063e+06	3.27873e+06	2.33558e+06	2.45296e+06	2.29442e+06	2.53666e+06	3.74291e+06	2.74688e+06	2.70019e+06	2.93401e+06	4.90036e+06	4.0854e+06	1.95619e+06	5.31454e+06	1.84498e+06	2.85963e+06	2.41223e+06	2.73479e+06	771878	1.91537e+06	2.2473e+06	2.79697e+06	3.43167e+06	2.18044e+06	2.5347e+06	2.20734e+06
N-Alpha-acetyllysine	0.957698			401.763	187.108	Organic acids and derivatives	forward	1.16671e+07	1.20285e+07	1.58229e+07	5.15472e+06	3.11243e+07	1.14859e+07	1.64715e+07	6.25284e+06	1.55223e+07	3.54574e+06	3.80537e+07	7.81121e+06	4.80399e+06	2.56772e+07	1.8234e+07	4.94652e+06	1.86046e+07	2.12761e+07	4.18919e+07	1.44381e+07	2.43044e+07	1.21565e+07	2.67537e+07	1.11291e+07	2.39594e+07	2.41986e+07	2.50001e+07	2.5565e+07
L-Serine	0.957549			397.644	104.034	Organic acids and derivatives	forward	2.43421e+07	1.17201e+07	3.05563e+06	8.06193e+06	1.47064e+07	5.24873e+06	1.03543e+07	1.46839e+07	2.57974e+06	1.84769e+07	1.5152e+07	1.74287e+07	2.94975e+06	6.93748e+06	4.80048e+06	3.76087e+06	7.67327e+06	1.02035e+07	6.37696e+06	6.5377e+06	4.61907e+06	3.04023e+06	9.83564e+06	1.16364e+07	1.0882e+07	9.35413e+06	9.85954e+06	1.03149e+07
Cortisone	0.95726			162.359	359.189	Lipids and lipid-like molecules	forward	2.16909e+06	4.09801e+06	7.01808e+06	824390	4.43119e+07	1.02298e+07	2.3958e+06	1.10515e+06	1.14054e+08	2.00046e+06	4.87863e+06	7.37477e+07	6.09859e+06	3.92081e+06	3.73508e+06	606340	7.64036e+06	2.71454e+06	2.46494e+06	8.13201e+06	1.70173e+06	3.81016e+07	4.02318e+06	1.57769e+06	2.73861e+06	3.55282e+06	3.90788e+06	6.07087e+06
Purine	0.956655			98.0123	119.035	Organoheterocyclic compounds	forward	1.52726e+07	2.25694e+07	1.17194e+07	7.91476e+06	4.58478e+07	1.23974e+07	6.41083e+07	1.80807e+07	7.62946e+06	1.47699e+07	2.54479e+07	3.07806e+07	1.91032e+07	5.14005e+07	3.95357e+07	1.28639e+07	3.74102e+07	1.78372e+08	1.28851e+07	1.20235e+08	1.23745e+07	5.34729e+07	6.70626e+07	1.61143e+08	4.1444e+07	4.33945e+07	4.20946e+07	4.37926e+07
Ethyl hexadecanoate	0.956344			44.0309	283.263	Lipids and lipid-like molecules	forward	4.20988e+09	2.5965e+09	1.37015e+09	1.45793e+09	3.79285e+09	2.11401e+09	2.43655e+09	1.26177e+09	2.7364e+09	1.31216e+09	2.04891e+09	3.71167e+09	3.37908e+09	2.26555e+09	2.81236e+09	1.77249e+09	2.75423e+09	3.6643e+09	2.67973e+09	3.12371e+09	1.52229e+09	1.6046e+09	2.72805e+09	4.52175e+09	2.34184e+09	2.39156e+09	2.41585e+09	2.56204e+09
D-Glucuronic acid	0.95326			356.001	193.035	Organic oxygen compounds	forward	5.7052e+07	3.37315e+07	7.03143e+06	1.25932e+07	1.05174e+07	8.41741e+06	1.05782e+07	2.48519e+07	1.43086e+06	7.15034e+06	1.54064e+07	1.63649e+07	1.46896e+06	7.02122e+06	1.18494e+07	4.68066e+06	1.18731e+07	1.92694e+07	5.07662e+06	1.04695e+07	2.93283e+06	3.66785e+06	1.42171e+07	2.36015e+07	1.35785e+07	1.30942e+07	1.41911e+07	1.44764e+07
3b-Hydroxy-5-cholenoic acid	0.951546			53.5517	373.275	Lipids and lipid-like molecules	forward	2.06377e+06	1.00323e+07	7.60151e+06	1.42093e+06	3.77149e+06	5.92636e+06	6.44023e+06	5.39609e+06	1.18492e+07	887134	1.50179e+07	4.7864e+06	2.04269e+07	5.76425e+06	1.12662e+07	3.88188e+06	1.26229e+07	1.1198e+07	1.36181e+07	1.78781e+07	1.16158e+07	2.16586e+07	2.24614e+07	1.08177e+07	1.09038e+07	1.07196e+07	9.9167e+06	1.06564e+07
Uracil	0.950254			77.3029	111.019	Organoheterocyclic compounds	forward	5.07763e+09	6.95809e+09	3.86826e+09	4.18092e+09	4.90579e+09	4.91671e+09	6.19759e+09	5.96489e+09	4.38989e+09	4.28141e+09	5.92284e+09	6.70736e+09	3.492e+09	6.68231e+09	6.07952e+09	3.90012e+09	7.12335e+09	9.13222e+09	5.56441e+09	7.7194e+09	4.5036e+09	5.20081e+09	8.04351e+09	1.11195e+10	6.45055e+09	6.2934e+09	6.41357e+09	6.49943e+09
Urocanic acid	0.949916			301.53	137.035	Organoheterocyclic compounds	forward	1.28412e+07	4.50746e+06	6.41151e+06	7.09717e+06	2.817e+07	1.30951e+07	1.23289e+07	1.0361e+07	2.01358e+07	6.52878e+06	1.53965e+07	1.77693e+07	1.51381e+07	4.57626e+07	2.91797e+06	4.80807e+06	1.86906e+07	3.92722e+07	9.56263e+06	2.77199e+07	1.11141e+07	3.92405e+07	2.06949e+07	2.03601e+06	2.22881e+07	2.2533e+07	2.20055e+07	2.10206e+07
Nervonic acid	0.949782			46.2561	365.342	Lipids and lipid-like molecules	forward	1.83379e+07	2.70326e+07	1.03485e+07	1.07198e+07	3.5938e+07	1.49981e+07	1.28698e+07	7.34356e+06	8.88119e+07	8.60438e+07	3.00958e+07	8.54013e+07	3.83995e+07	5.03103e+07	6.07041e+07	1.65986e+07	7.05279e+07	3.85842e+07	6.94903e+07	9.67585e+07	1.58557e+07	3.45828e+07	1.72847e+07	4.79433e+07	3.37172e+07	3.87947e+07	3.70567e+07	4.03634e+07
Orotic acid	0.949576			237.404	155.009	Organoheterocyclic compounds	forward	7.19756e+06	7.31632e+06	4.44093e+06	3.14097e+06	7.37119e+06	6.19697e+06	4.81715e+06	4.89753e+06	3.81565e+06	5.1215e+06	6.14924e+06	3.23371e+06	3.54481e+06	6.59272e+06	1.25002e+07	5.6174e+06	5.88472e+06	2.4702e+07	2.95218e+06	6.50587e+06	3.75817e+06	3.68489e+06	1.44393e+07	3.61922e+07	8.12482e+06	9.53153e+06	1.09436e+07	1.08176e+07
Glycocholic acid	0.94594			253.927	464.309	Lipids and lipid-like molecules	forward	7.86863e+06	3.08244e+06	5.08986e+06	1.58851e+06	6.86594e+06	2.88332e+06	2.63932e+06	47309	2.16963e+06	455426	312758	615134	1.7136e+06	6.60447e+06	1.56456e+06	484015	1.23561e+06	752997	325853	964493	218192	936647	1.18626e+06	739304	1.68522e+06	1.50539e+06	1.80109e+06	1.7262e+06
Hydroxypyruvic acid	0.943491			515.423	103.003	Organic acids and derivatives	forward	2.24991e+06	3.1107e+06	2.15132e+06	2.87137e+06	2.17316e+06	3.42547e+06	6.68437e+06	2.31007e+06	4.41768e+06	2.22146e+06	2.25098e+06	2.51197e+06	2.07426e+06	3.62243e+06	2.61472e+06	2.6734e+06	2.53744e+06	4.25954e+06	2.14002e+06	2.50979e+06	2.16761e+06	2.06014e+06	2.68629e+06	2.17596e+06	1.20235e+07	2.48075e+06	2.15431e+06	2.56028e+06
(R)-mandelic Acid	0.943052			206.133	151.039	Benzenoids	forward	3.45626e+07	3.37302e+07	3.70748e+07	5.37433e+07	9.7815e+07	9.60842e+07	8.79767e+07	1.90924e+07	8.99024e+07	1.94047e+08	8.01944e+07	4.47976e+07	4.22514e+07	4.67485e+07	7.76744e+07	1.21772e+08	2.8598e+08	4.87358e+07	3.17261e+07	2.47849e+07	9.77386e+07	2.5214e+07	7.93976e+07	8.22574e+07	8.66308e+07	8.3114e+07	8.82521e+07	8.18877e+07
Guanosine	0.942617			277.562	282.084	Nucleosides, nucleotides, and analogues	forward	5.4275e+07	1.11964e+08	6.28317e+07	5.67411e+07	6.4565e+07	9.29844e+07	1.00543e+07	3.35315e+07	2.61276e+07	2.50275e+07	4.41985e+07	7.7716e+07	1.27808e+07	6.26259e+07	6.94869e+07	2.26739e+07	3.96377e+07	1.38346e+07	3.58568e+07	2.14771e+07	3.10552e+07	2.22669e+07	8.24902e+06	1.15171e+07	4.60265e+07	4.73095e+07	4.58595e+07	4.66465e+07
Succinic acid semialdehyde	0.942139			268.173	101.023	Lipids and lipid-like molecules	forward	2.65354e+08	2.29416e+08	4.10287e+08	3.8224e+08	2.24741e+08	4.17372e+08	5.49626e+08	1.70703e+08	1.22412e+08	6.21386e+07	4.75168e+08	5.17671e+08	9.39094e+07	1.43974e+08	3.46025e+08	1.35088e+08	1.95708e+08	3.07427e+08	2.77861e+08	4.18734e+08	1.0677e+08	1.22682e+08	1.84131e+08	3.09331e+08	3.54326e+08	2.71933e+08	3.45124e+08	3.57617e+08
5a-Tetrahydrocorticosterone	0.942005			149.244	349.238	Lipids and lipid-like molecules	forward	3.36941e+07	2.31497e+07	1.83813e+07	8.5157e+06	1.70406e+08	1.00868e+07	1.36139e+08	3.04303e+06	1.53676e+07	2.19652e+07	1.59892e+07	4.85534e+06	1.13014e+08	3.43708e+08	2.46932e+07	5.58014e+06	1.89436e+07	1.84049e+07	1.33858e+07	1.93141e+07	9.71548e+06	2.10528e+07	1.7259e+07	1.83767e+07	4.214e+07	6.48657e+07	4.70381e+07	4.59277e+07
L-Phenylalanine	0.941135			275.241	164.071	Organic acids and derivatives	forward	4.12777e+08	2.64067e+08	7.79821e+07	1.45995e+08	1.7519e+08	1.15257e+08	1.69913e+08	2.01172e+08	1.03163e+08	1.16342e+08	1.74056e+08	2.0485e+08	8.58016e+07	1.94778e+08	1.31187e+08	5.84054e+07	1.95374e+08	2.97957e+08	1.10905e+08	1.5959e+08	8.23202e+07	1.17843e+08	2.87455e+08	3.89685e+08	2.02342e+08	1.96831e+08	1.97469e+08	1.87879e+08
Pantothenic acid	0.941011			280.822	218.103	Organooxygen compounds	forward	1.10215e+08	6.51197e+07	6.84903e+07	8.21485e+07	9.34003e+07	4.05786e+07	1.64955e+08	5.31892e+07	5.63993e+07	6.77544e+07	6.34576e+07	9.07571e+07	4.64706e+07	2.36616e+08	1.52583e+08	3.364e+07	1.18075e+08	2.92133e+08	5.71093e+07	1.03245e+08	8.17631e+07	1.31582e+08	1.47133e+08	3.3335e+08	7.81426e+07	6.85897e+07	7.26576e+07	7.12749e+07
Deoxyguanosine	0.93891			246.005	266.089	Nucleosides, nucleotides, and analogues	forward	2.35185e+06	1.91228e+07	2.55492e+06	3.30074e+06	5.89454e+06	6.89171e+06	3.61747e+06	1.3786e+06	3.67321e+06	1.14686e+06	8.12758e+06	1.59994e+07	4.8941e+06	2.73925e+07	1.65035e+07	930570	2.48886e+07	1.88249e+07	1.15788e+07	3.99707e+07	5.29927e+06	3.14868e+07	7.7168e+06	9.06979e+06	1.25236e+07	1.20839e+07	1.31185e+07	1.25525e+07
Suberic acid	0.938263			306.236	173.081	Lipids and lipid-like molecules	forward	9.05218e+06	4.42304e+07	9.65725e+07	2.39888e+07	1.36698e+07	5.23131e+07	3.52107e+07	1.03665e+07	3.10059e+07	6.16166e+06	5.64911e+06	9.26289e+06	1.5614e+07	3.10657e+07	1.97047e+07	2.1426e+07	1.52653e+07	3.75681e+07	4.39341e+06	1.29668e+07	9.69919e+06	3.23582e+07	2.40161e+07	1.35918e+07	2.85861e+07	2.57547e+07	2.73109e+07	2.66697e+07
N-Acetyl-L-aspartic acid	0.937597			402.116	174.04	Organic acids and derivatives	forward	1.55082e+08	3.78433e+08	1.99201e+08	3.5105e+07	7.47054e+08	2.33815e+08	6.62739e+07	4.33896e+07	5.54959e+07	5.19655e+07	2.05041e+07	2.77612e+08	1.12871e+07	1.22117e+07	2.72734e+08	1.45199e+07	3.11399e+08	6.01129e+08	1.06299e+09	2.70899e+08	1.03707e+07	1.71221e+07	4.84499e+08	5.8018e+08	2.28685e+08	2.16004e+08	2.21112e+08	2.12456e+08
D-Glutamine	0.937354			387.196	145.061	Organic acids and derivatives	forward	2.32282e+08	9.34045e+07	5.38145e+07	6.15831e+07	2.25555e+08	7.38963e+07	1.32562e+08	8.34029e+07	3.31657e+07	9.19225e+07	7.30553e+07	1.02706e+08	3.13929e+07	7.86556e+07	3.81643e+07	4.4743e+07	7.47145e+07	4.74767e+07	2.87584e+07	5.9158e+07	4.19587e+07	1.6704e+07	2.19214e+07	4.19186e+07	8.42743e+07	8.26308e+07	8.24279e+07	8.3229e+07
Xanthurenic acid	0.936342			272.971	204.03	Organoheterocyclic compounds	forward	2.03693e+06	4.91452e+06	5.89236e+06	6.0657e+06	2.16875e+06	3.88271e+06	4.47063e+06	3.86074e+06	3.81526e+06	2.80537e+06	3.60836e+06	4.51501e+06	2.44867e+06	4.19469e+06	3.04145e+06	2.01086e+06	1.61861e+06	3.01356e+06	6.24481e+06	2.63212e+06	3.69156e+06	3.64907e+06	4.83529e+06	2.59436e+06	3.98963e+06	4.52123e+06	4.59075e+06	3.60362e+06
N-Acetylleucine	0.934819			193.608	172.097	Organic acids and derivatives	forward	4.2427e+07	2.03148e+08	8.26438e+06	6.84986e+07	1.32598e+07	2.38086e+07	4.08863e+06	3.18624e+06	5.26935e+06	7.53606e+06	9.46559e+06	2.63649e+07	2.96314e+06	4.3759e+06	7.82084e+06	6.09154e+06	1.12573e+07	7.20586e+07	4.21983e+06	1.45635e+07	9.11456e+06	1.36888e+08	6.28357e+06	8.84181e+06	3.47661e+07	3.16519e+07	3.29256e+07	3.24897e+07
5Z-Dodecenoic acid	0.934373			68.2548	197.154	Lipids and lipid-like molecules	forward	646727	4.56508e+07	6.27354e+07	5.06614e+07	1.04781e+07	5.6548e+07	2.05578e+07	0	4.3805e+07	207974	2.39628e+06	1.06123e+07	1.15885e+07	5.47401e+07	3.89431e+07	1.12496e+07	2.20046e+07	2.2918e+07	3.05427e+06	2.22023e+06	5.62987e+06	7.69048e+06	1.78753e+07	1.07575e+07	1.87143e+07	2.01065e+07	1.98179e+07	2.09948e+07
7-Methylguanosine	0.932491			208.395	296.1	Nucleosides, nucleotides, and analogues	forward	4.3748e+06	5.59256e+06	1.82762e+06	3.82361e+06	4.08266e+06	2.35784e+06	2.46575e+06	3.07553e+06	1.57153e+06	922992	3.46363e+06	5.05392e+06	1.33147e+06	6.21227e+06	6.67117e+06	1.09595e+06	6.41519e+06	6.23227e+06	3.30573e+06	3.87644e+06	1.9334e+06	2.80296e+06	3.08395e+06	3.78244e+06	3.62106e+06	3.40312e+06	3.80813e+06	3.62338e+06
Hydroxyphenyllactic acid	0.930279			198.299	181.05	Phenylpropanoids and polyketides	forward	6.22604e+06	1.36286e+07	2.21929e+07	9.90582e+06	1.11963e+07	6.88303e+06	9.04177e+06	1.59094e+07	4.10042e+06	2.19584e+07	6.55465e+06	4.38128e+06	1.14524e+07	1.78364e+07	8.49938e+06	1.1961e+07	1.14032e+07	2.5309e+07	7.60974e+06	1.22954e+07	5.34192e+06	1.41995e+07	4.07835e+07	3.53076e+07	1.99438e+07	1.49212e+07	1.71382e+07	4.86257e+06
(S,E)-Zearalenone	0.928997			43.0825	317.142	Phenylpropanoids and polyketides	forward	2.17843e+06	7.81519e+06	7.10628e+06	3.44793e+06	2.48535e+07	3.88641e+06	2.81375e+06	1.1752e+07	1.71898e+07	882646	5.14229e+06	2.8564e+07	3.57471e+06	7.22574e+06	1.57213e+07	3.7069e+06	1.4667e+06	3.01508e+06	4.54447e+06	6.26175e+06	8.17682e+06	4.27025e+06	1.25246e+07	1.15691e+06	2.59524e+06	3.41297e+06	3.05939e+06	3.57312e+06
3-Hydroxyanthranilic acid	0.926722			153.879	152.035	Benzenoids	forward	3.55032e+06	5.32675e+06	1.95396e+07	2.52003e+07	4.36721e+06	6.73167e+06	7.54037e+06	3.33729e+07	9.90468e+06	1.82208e+06	4.47272e+06	5.26438e+06	5.22528e+06	2.85814e+07	6.68749e+06	4.43385e+06	4.17415e+06	1.0263e+07	4.96691e+06	4.53064e+06	6.04709e+06	1.14468e+07	5.9371e+06	1.08958e+07	6.27014e+06	6.1102e+06	5.15816e+06	5.85709e+06
bicyclo-PGE2	0.926074			120.743	333.207	Lipids and lipid-like molecules	forward	1.43661e+07	3.4324e+06	2.47421e+06	2.0265e+06	1.02642e+07	1.10898e+06	7.82872e+06	0	1.0662e+07	1.08951e+06	2.37418e+06	0	3.10859e+07	2.86331e+07	1.24473e+06	4.35769e+06	7.32613e+06	8.86852e+06	9.46071e+06	2.64185e+06	6.90086e+06	6.36954e+06	5.82433e+06	1.14323e+07	8.55664e+06	7.73966e+06	8.64878e+06	6.52102e+06
D-Tagatose	0.925806			312.783	179.056	Organic oxygen compounds	forward	1.34881e+07	3.78884e+07	6.9223e+07	1.46065e+07	1.14003e+07	2.74299e+07	2.29981e+07	1.02535e+08	4.30825e+06	4.02148e+07	1.97719e+07	1.8149e+07	1.25431e+07	3.09583e+07	2.46546e+07	2.45187e+07	3.38534e+07	3.88959e+07	1.89198e+07	2.10144e+07	1.2212e+07	1.60915e+07	1.27805e+07	5.48708e+07	2.92025e+07	2.94004e+07	3.08416e+07	2.78238e+07
20-Hydroxy-PGF2a	0.924654			174.459	369.228	Lipids and lipid-like molecules	forward	3.35908e+06	9.16908e+06	8.70901e+06	2.47025e+06	1.14621e+07	7.98515e+06	6.711e+06	3.17185e+06	1.07487e+07	1.9803e+06	4.44912e+06	7.74445e+06	7.41475e+06	8.04303e+06	7.61999e+06	2.51911e+06	7.66304e+06	4.13421e+06	5.99869e+06	8.67285e+06	3.9868e+06	1.04294e+07	8.15433e+06	6.27607e+06	6.78604e+06	7.96764e+06	7.97588e+06	7.4548e+06
2-Hydroxyvaleric acid	0.922407			184.697	117.055	Lipids and lipid-like molecules	forward	2.00158e+07	3.67359e+07	7.51261e+07	3.57354e+07	6.30755e+07	4.45161e+07	2.10634e+07	3.07588e+07	4.42292e+07	2.36277e+07	2.54663e+07	3.15977e+07	2.2803e+07	3.99441e+07	4.32518e+07	2.37428e+07	2.79649e+07	2.66607e+07	5.03651e+07	4.03617e+07	2.2978e+07	5.62303e+07	4.07778e+07	2.61534e+08	4.8207e+07	5.40318e+07	5.29171e+07	5.01996e+07
xi-2,3-Dihydro-2-oxo-1H-indole-3-acetic acid	0.922377			227.097	190.05	Organoheterocyclic compounds	forward	4.13494e+07	2.39711e+08	4.84968e+08	6.0183e+07	1.87024e+06	2.08601e+08	3.39001e+06	2.56973e+08	4.05148e+06	5.52346e+07	1.30954e+07	2.11076e+07	1.49939e+07	7.38888e+06	1.47903e+07	1.1144e+08	2.94018e+07	3.17298e+06	2.27208e+07	7.30165e+06	3.75706e+07	1.0335e+07	1.36929e+07	4.03694e+06	7.58128e+07	7.25178e+07	8.63682e+07	7.29049e+07
N-Acetylmuramate	0.918701			318.994	292.103	Organic oxygen compounds	forward	1.62575e+06	4.71791e+06	4.37546e+06	581528	3.10935e+06	4.87976e+06	5.88484e+06	6.3842e+06	4.94867e+06	725862	2.28079e+06	6.57454e+06	2.86106e+06	8.07444e+06	9.40236e+06	1.16223e+06	2.46102e+07	2.76801e+07	1.03772e+07	1.93469e+07	4.18382e+06	1.00003e+07	1.3108e+07	3.25269e+07	9.30687e+06	9.19107e+06	9.68067e+06	9.88967e+06
1-Methoxy-1H-indole-3-carboxaldehyde	0.917568			39.7314	174.055	Organoheterocyclic compounds	forward	2.0266e+07	1.44834e+07	6.47201e+06	2.08864e+07	1.83568e+07	8.49332e+06	2.08594e+06	9.95887e+06	4.70324e+06	1.68645e+07	3.31195e+07	3.46771e+07	9.15151e+06	2.71081e+06	5.21555e+06	1.84828e+07	6.74433e+06	1.15027e+07	8.25487e+06	6.59221e+06	5.8026e+06	2.82949e+06	9.90264e+06	4.32006e+06	1.03564e+07	1.20716e+07	1.1493e+07	1.08824e+07
Prostaglandin B2	0.91441			101.481	333.207	Lipids and lipid-like molecules	forward	5.57386e+07	7.43297e+06	1.42107e+07	5.09111e+06	8.30727e+06	6.00711e+06	3.93975e+07	6.87352e+06	3.54845e+07	4.59947e+06	8.76887e+06	0	1.44651e+07	1.82034e+08	5.80887e+06	2.26941e+06	2.21381e+07	1.49771e+07	1.63018e+07	1.70706e+07	1.47915e+07	2.40666e+07	8.07029e+06	6.51808e+07	8.47963e+06	1.06508e+07	7.70886e+06	1.05154e+07
Cytidine	0.913763			252.763	242.078	Nucleosides, nucleotides, and analogues	forward	1.77782e+07	2.76226e+07	9.34521e+06	1.27177e+07	1.09175e+07	2.25229e+07	4.71846e+06	1.54113e+07	6.78828e+06	5.71464e+06	1.60801e+07	2.32012e+07	7.17901e+06	2.65352e+07	1.2502e+07	8.90367e+06	1.23068e+07	7.14542e+06	9.4933e+06	1.04561e+07	7.7213e+06	9.94314e+06	5.09123e+06	2.06653e+07	1.44711e+07	1.40008e+07	1.47891e+07	1.4242e+07
Phenylpyruvic acid	0.911003			52.0687	163.039	Benzenoids	forward	2.51774e+07	7.54594e+07	2.46513e+07	1.77695e+07	3.46744e+07	2.17456e+07	3.67347e+07	4.48031e+07	1.12679e+07	1.72684e+07	3.40204e+07	1.52767e+07	2.29601e+07	8.73977e+07	5.02422e+07	9.65042e+06	1.96559e+08	3.03669e+08	2.46908e+08	1.56791e+08	2.71771e+07	1.30456e+08	4.77388e+08	2.14161e+08	9.62789e+07	9.56841e+07	9.85093e+07	9.88125e+07
Citraconic acid	0.910226			82.6359	129.018	Lipids and lipid-like molecules	forward	1.19111e+08	5.19683e+07	4.3876e+07	6.90899e+07	9.6564e+07	8.09684e+07	8.30382e+07	5.9966e+07	3.5373e+07	1.17968e+08	1.25452e+08	8.19249e+07	4.83721e+07	4.07353e+06	3.38892e+07	1.39593e+08	5.8903e+07	0	4.61739e+07	6.55535e+07	8.24786e+07	0	8.53681e+06	1.87947e+07	6.18384e+07	9.23113e+07	4.95669e+07	7.12754e+07
Cholesterol sulfate	0.909371			24.9352	465.304	Lipids and lipid-like molecules	forward	2.20931e+10	1.76098e+10	1.57112e+10	1.43631e+10	3.54915e+10	1.63424e+10	3.3356e+10	3.60013e+09	1.82237e+10	1.09113e+10	1.78354e+10	1.5223e+10	1.90942e+10	2.06522e+10	1.84792e+10	8.66439e+09	2.32024e+10	2.26386e+10	1.14701e+10	1.40783e+10	1.22531e+10	2.40099e+10	2.13067e+10	2.68638e+10	1.87909e+10	1.97903e+10	2.10209e+10	1.97739e+10
2-Pyrocatechuic acid	0.908758			62.4569	153.019	Benzenoids	forward	2.80447e+06	5.95594e+06	3.43363e+07	9.38132e+06	1.23269e+06	5.46031e+06	5.87653e+06	1.99261e+08	3.26683e+06	8.07014e+07	7.06108e+06	3.35978e+06	1.69785e+07	8.25331e+06	4.27326e+06	1.12226e+07	2.07519e+07	5.35434e+06	1.64346e+07	4.42716e+06	1.59148e+07	6.35803e+06	6.11088e+06	2.73376e+06	1.72575e+07	1.77418e+07	1.71398e+07	1.9253e+07
12-Hydroxydodecanoic acid	0.908291			72.6893	215.165	Organic acids and derivatives	forward	1.11336e+07	1.58209e+07	1.22501e+07	5.59855e+06	3.30028e+07	9.41854e+06	2.60443e+07	4.16396e+06	2.94002e+07	4.22476e+06	3.65948e+06	3.73543e+06	1.67858e+07	3.23217e+07	4.20998e+06	6.11794e+06	2.43189e+06	4.86697e+06	1.20211e+06	3.42894e+06	3.76009e+06	7.5908e+06	1.25805e+07	3.93664e+06	1.25053e+07	1.20253e+07	1.24895e+07	1.29582e+07
(Â±)-Tryptophan	0.905997			278.393	203.082	Organoheterocyclic compounds	forward	6.80183e+07	3.21813e+07	2.03251e+07	1.79345e+07	2.32085e+07	2.07012e+07	1.568e+07	2.76206e+07	1.16084e+07	1.5474e+07	1.73546e+07	1.7833e+07	6.98603e+06	1.8859e+07	1.1823e+07	7.38293e+06	3.37031e+07	2.12092e+07	9.83225e+06	1.57943e+07	7.10858e+06	1.1053e+07	2.32165e+07	3.89258e+07	2.21778e+07	2.22095e+07	2.43384e+07	2.33973e+07
4-Pyridoxic acid	0.905222			39.8484	182.045	Organoheterocyclic compounds	forward	9.12331e+07	4.23264e+08	8.44483e+08	5.11104e+08	5.47375e+07	5.0459e+08	2.78821e+08	1.66394e+08	1.68101e+08	6.77619e+07	6.6117e+07	1.1082e+08	1.44705e+08	2.24135e+08	1.48371e+08	3.31026e+08	1.16123e+08	1.00949e+08	9.06075e+07	1.0794e+08	1.1178e+08	2.46859e+08	1.81941e+08	1.34078e+08	2.17968e+08	2.13287e+08	2.2375e+08	2.21068e+08
myo-Inositol	0.904627			401.091	179.056	Organic oxygen compounds	forward	4.9161e+08	4.98716e+08	3.49175e+08	2.32963e+08	7.77479e+08	2.449e+08	2.87388e+08	2.65024e+08	1.35813e+08	2.94553e+08	3.01503e+08	2.94909e+08	1.65858e+08	3.1398e+08	1.57187e+08	1.26218e+08	2.61464e+08	2.81932e+08	2.13269e+08	2.89954e+08	1.25592e+08	1.75202e+08	2.92952e+08	2.32028e+08	3.12281e+08	3.28601e+08	3.06984e+08	2.99688e+08
Azelaic acid	0.9041			351.372	187.097	Lipids and lipid-like molecules	forward	2.20786e+07	7.27788e+07	2.04505e+08	4.01221e+07	2.80899e+07	7.79778e+07	6.84734e+07	7.49667e+07	9.30091e+07	3.9357e+07	2.56208e+07	4.09e+07	5.75872e+07	5.50047e+07	6.20764e+07	5.13238e+07	9.07381e+07	5.24482e+07	1.61062e+08	7.39084e+07	4.22768e+07	1.29521e+08	4.40852e+07	5.98364e+07	7.69272e+07	7.53302e+07	7.91215e+07	7.75107e+07
Gibberellin A53	0.902512			181.16	347.186	Lipids and lipid-like molecules	forward	2.6625e+07	1.03757e+07	4.42462e+06	6.92858e+06	1.56106e+07	3.53591e+06	3.74012e+07	1.90267e+06	9.32652e+06	8.63975e+06	4.7495e+06	1.35703e+07	2.1752e+07	6.2461e+07	4.97202e+06	1.36275e+06	1.71341e+07	1.84386e+07	4.31784e+06	8.48896e+06	7.5215e+06	9.73485e+06	9.00259e+06	1.70754e+07	1.31243e+07	1.42932e+07	1.52173e+07	1.26918e+07
3-(3-Hydroxyphenyl)propanoic acid	0.901925			155.702	165.055	Phenylpropanoids and polyketides	forward	1.50443e+07	2.72045e+07	1.95301e+08	2.90126e+08	0	0	0	1.3413e+09	0	1.01549e+09	2.39641e+08	0	4.01895e+08	1.15045e+08	0	1.3375e+09	3.87763e+08	0	2.01868e+09	3.15772e+07	6.33275e+08	5.48481e+06	1.21009e+08	0	3.63578e+08	3.58557e+08	3.80704e+08	3.77848e+08
L-Fucose	0.900999			189.083	163.06	Organic oxygen compounds	forward	8.93721e+06	8.47313e+06	5.50762e+06	1.65098e+07	6.46483e+06	1.01453e+07	4.15345e+07	6.77272e+06	1.66413e+06	1.09273e+07	1.40097e+07	4.12417e+07	5.18532e+06	7.01131e+06	1.71645e+06	1.46585e+07	3.65817e+06	1.1359e+07	7.66719e+06	3.61247e+06	7.37252e+06	4.05609e+06	4.44333e+06	1.74731e+07	1.1538e+07	1.14344e+07	1.20283e+07	1.3172e+07
3-Methylxanthine	0.900407			219.723	165.041	Organoheterocyclic compounds	forward	403703	1.33069e+06	2.40338e+06	1.08851e+06	1.45831e+06	1.35325e+06	2.58934e+06	478328	2.82162e+06	0	825973	1.49224e+06	3.34731e+06	2.33267e+06	2.78852e+06	256278	3.40479e+06	2.75575e+06	237141	2.97901e+06	2.93451e+06	7.44842e+06	1.49587e+06	1.96613e+06	1.83401e+06	1.92383e+06	2.05135e+06	1.68816e+06
15-Keto-prostaglandin E2	0.896263			274.392	349.202	Lipids and lipid-like molecules	forward	1.94425e+06	2.0331e+06	6.8126e+06	1.48282e+06	613465	3.39737e+06	1.91456e+06	884856	3.02305e+06	707364	1.17144e+06	3.57803e+06	3.30792e+06	3.41181e+06	3.00107e+06	2.30916e+06	3.50982e+06	1.99987e+06	4.04792e+06	4.81338e+06	1.48398e+06	6.57416e+06	2.01072e+06	3.06282e+06	2.63547e+06	2.75473e+06	2.96875e+06	2.24319e+06
1-Aminocyclopropanecarboxylic acid	0.895819			284.831	100.039	Organic acids and derivatives	forward	7.79104e+06	8.79076e+06	4.23059e+06	5.14648e+06	3.75689e+06	3.77251e+06	8.66921e+06	6.75367e+06	3.60101e+06	4.31505e+06	7.90245e+06	3.35336e+06	4.15003e+06	7.09769e+06	4.82236e+06	4.64196e+06	6.75124e+06	7.42819e+06	5.83037e+06	2.99836e+06	3.61226e+06	6.11733e+06	4.64119e+06	1.72565e+07	6.94694e+06	7.10101e+06	6.21416e+06	3.49846e+06
L-Malic acid	0.894325			444.548	133.013	Organic acids and derivatives	forward	1.24967e+07	8.52631e+06	9.1752e+06	6.83356e+06	1.0121e+07	1.11862e+07	6.9034e+06	2.05698e+07	4.40178e+06	1.7607e+07	9.39809e+06	2.42249e+07	5.72881e+06	4.35484e+06	1.53913e+07	6.00677e+06	9.81243e+06	1.18405e+07	2.00376e+07	1.44732e+07	5.91123e+06	4.85871e+06	1.08764e+07	1.8595e+07	1.20285e+07	1.11269e+07	1.17808e+07	1.19327e+07
Hexadecanedioic acid	0.893686			196.918	285.207	Lipids and lipid-like molecules	forward	2.94535e+07	2.62302e+07	2.67892e+07	1.20616e+07	5.76659e+07	1.41305e+07	2.53602e+07	1.73911e+06	4.25948e+07	1.56951e+06	8.5093e+06	7.20721e+06	5.1365e+07	3.71656e+07	3.1925e+06	8.64331e+06	1.35104e+07	2.97425e+07	4.68459e+06	1.85771e+07	8.44534e+06	1.35794e+07	3.71149e+06	2.38355e+07	1.53175e+07	1.52463e+07	1.88974e+07	1.53167e+07
Deoxyinosine	0.892978			187.962	251.078	Nucleosides, nucleotides, and analogues	forward	4.36138e+07	4.74721e+08	1.04375e+08	8.91252e+07	2.27589e+08	1.53158e+08	2.25859e+08	1.11152e+08	1.26988e+08	3.82213e+07	2.427e+08	5.03056e+08	2.25424e+08	5.26062e+08	4.77399e+08	6.1213e+07	7.78402e+08	2.49357e+09	3.77558e+08	1.8204e+09	1.53629e+08	9.30836e+08	1.13334e+09	1.21567e+09	5.3378e+08	5.21992e+08	5.46512e+08	5.32405e+08
3-Aminoisobutanoic acid	0.892848			350.09	102.055	Organic acids and derivatives	forward	7.27061e+06	8.01951e+06	5.19458e+06	4.64085e+06	1.58647e+07	5.27759e+06	5.65472e+06	4.72815e+06	5.74863e+06	4.83992e+06	2.95951e+06	9.04606e+06	4.72361e+06	8.02035e+06	6.01075e+06	3.43865e+06	1.1277e+07	5.98421e+06	3.79802e+06	2.99802e+06	3.54728e+06	4.68159e+06	4.35742e+06	1.06079e+07	6.93398e+06	6.73528e+06	7.16036e+06	6.67473e+06
6-Keto-prostaglandin F1a	0.892105			218.614	369.228	Lipids and lipid-like molecules	forward	2.90657e+06	5.52144e+06	3.23994e+06	3.35802e+06	9.16625e+06	3.08284e+06	1.97004e+06	2.48979e+06	2.49016e+06	2.36942e+06	3.28204e+06	3.36625e+06	2.51244e+06	2.55457e+06	3.37678e+06	1.38988e+06	3.19084e+06	2.98382e+06	2.50192e+06	3.36925e+06	3.39438e+06	3.90037e+06	2.23572e+06	4.05981e+06	3.54545e+06	3.63153e+06	3.60301e+06	3.3126e+06
gamma-Glutamylleucine	0.89114			366.441	259.13	Organic acids and derivatives	forward	1.38034e+07	9.36707e+06	5.61407e+06	2.96656e+06	4.83515e+06	3.19981e+06	2.85383e+06	3.68936e+06	2.71831e+06	3.74109e+06	2.53569e+06	7.7732e+06	849238	5.16753e+06	3.51753e+06	539743	6.2504e+06	7.8826e+06	4.8383e+06	5.79251e+06	671376	1.91478e+06	4.30451e+06	1.24038e+07	5.30256e+06	5.19041e+06	5.16262e+06	5.34149e+06
L-Homocysteic acid	0.89095			243.769	182.012	Organic acids and derivatives	forward	2.40695e+06	6.38215e+06	9.2699e+06	1.79178e+06	352972	6.56864e+06	1.13409e+06	1.72889e+06	4.99017e+06	1.37765e+06	631045	933435	2.54509e+06	797813	1.4464e+06	4.73106e+06	2.48657e+06	3.17109e+06	2.67108e+06	2.66911e+06	1.75802e+06	5.63936e+06	1.54671e+06	2.06914e+06	2.73961e+06	3.19745e+06	2.80351e+06	2.41696e+06
Deoxyuridine	0.890654			103.678	227.067	Nucleosides, nucleotides, and analogues	forward	1.1109e+08	3.37595e+08	8.77478e+07	8.05636e+07	1.67036e+08	1.09529e+08	1.3726e+08	1.27074e+08	9.26968e+07	7.61689e+07	2.14682e+08	3.90776e+08	1.17393e+08	4.7712e+08	4.09679e+08	4.98434e+07	4.91361e+08	1.24509e+09	3.218e+08	1.03963e+09	1.50104e+08	5.06177e+08	5.45311e+08	7.14952e+08	3.7387e+08	3.66793e+08	3.72946e+08	3.64346e+08
Bilirubin	0.888857			48.6111	583.258	Organic compounds	forward	960069	1.24399e+06	2.21798e+06	217282	3.12243e+06	1.15163e+06	1.49363e+06	72468.8	3.04097e+06	52805.8	1.0494e+06	1.73609e+06	1.59756e+06	1.18082e+07	6.10428e+06	481901	2.35089e+06	1.75479e+06	0	7.20889e+06	501805	3.92967e+06	1.19481e+06	2.43978e+06	1.42534e+06	1.4861e+06	1.6276e+06	1.88831e+06
Dehydroascorbic acid	0.884244			56.5342	173.008	Organoheterocyclic compounds	forward	3.73151e+07	2.11313e+07	1.7567e+07	1.48397e+07	2.62393e+07	2.28599e+07	1.82778e+07	1.83771e+07	9.10377e+06	2.24896e+07	2.04128e+07	2.9259e+07	1.35426e+07	8.11929e+06	1.05882e+07	2.42375e+07	1.6834e+07	2.37391e+07	1.4968e+07	2.55327e+07	2.31074e+07	1.20924e+07	1.24964e+07	2.42121e+07	1.82754e+07	2.07909e+07	2.03589e+07	2.32808e+07
Imidazoleacetic acid	0.88373			66.7886	125.035	Organoheterocyclic compounds	forward	4.2298e+08	5.44963e+08	2.53539e+08	3.26582e+08	5.34495e+08	4.28744e+08	3.58815e+08	2.74816e+08	5.25788e+08	7.81338e+07	2.2179e+08	5.01753e+08	2.40675e+08	6.10767e+08	5.12908e+08	3.30699e+08	1.24104e+09	2.14793e+09	7.06462e+08	1.25907e+09	2.78481e+08	6.41754e+08	2.16985e+09	1.83773e+09	7.67256e+08	7.74001e+08	7.31514e+08	7.3746e+08
D-Xylose	0.883611			148.173	149.045	Organic oxygen compounds	forward	1.50009e+08	2.81386e+08	1.18922e+08	9.71376e+07	1.54344e+08	6.03818e+07	4.88004e+08	2.50333e+08	6.39173e+07	1.47208e+08	2.32264e+08	1.28802e+08	9.42608e+07	3.63159e+08	2.46874e+08	8.27546e+07	2.57457e+08	4.54046e+08	1.86e+08	4.24715e+08	2.10769e+08	3.20762e+08	2.68324e+08	7.62088e+08	2.6344e+08	2.61172e+08	2.647e+08	2.64811e+08
Oxoglutaric acid	0.88334			377.822	145.013	Organic acids and derivatives	forward	2.43519e+07	5.04833e+07	3.16779e+07	9.40888e+06	4.50281e+07	3.80325e+07	2.72388e+07	2.506e+07	1.83462e+07	1.72891e+07	1.713e+07	1.83791e+07	4.15477e+06	1.92328e+07	7.84532e+07	7.85063e+06	1.01339e+08	1.76732e+08	1.26062e+08	1.07621e+08	4.26987e+06	2.89399e+07	1.53448e+08	1.36801e+08	5.47478e+07	5.18461e+07	5.05933e+07	4.53329e+07
2-Methylglutaric acid	0.881275			236.833	145.05	Lipids and lipid-like molecules	forward	2.94284e+06	1.06559e+07	9.11524e+06	5.90739e+06	2.86688e+06	3.63803e+06	4.78351e+06	1.04285e+07	2.85577e+06	1.98987e+06	7.0278e+06	2.59212e+06	1.78771e+06	5.57228e+06	5.84525e+06	3.38179e+06	4.47506e+06	1.34143e+07	6.56842e+06	7.87259e+06	1.82923e+06	2.82531e+06	1.54275e+07	5.56007e+06	6.3104e+06	6.59475e+06	6.57232e+06	6.12131e+06
Caffeic acid	0.881231			68.1837	179.034	Phenylpropanoids and polyketides	forward	9.48478e+06	4.72511e+07	7.85643e+07	3.36212e+07	1.8922e+07	4.72823e+07	9.28103e+07	2.5915e+07	2.55157e+07	1.04673e+07	3.84148e+06	8.52808e+06	1.09269e+07	1.23535e+07	2.2567e+07	1.58257e+07	2.71918e+07	1.02936e+07	1.2595e+07	1.84848e+07	1.83785e+07	3.66084e+07	9.25879e+06	7.78298e+06	2.02772e+07	2.08562e+07	2.29833e+07	2.19958e+07
Protoporphyrin IX	0.880981			182.232	561.251	Organoheterocyclic compounds	forward	1.07802e+06	1.99059e+06	1.28688e+06	1.54449e+06	4.98155e+06	2.1401e+06	1.49348e+06	346239	3.04281e+06	1.73056e+06	1.64142e+06	2.67578e+06	1.52285e+06	2.48412e+06	1.809e+06	453491	2.65395e+06	1.74777e+06	1.76755e+06	1.7571e+06	698718	2.9895e+06	2.36576e+06	7.69105e+06	1.6845e+06	1.82226e+06	1.7362e+06	1.76987e+06
D-Ribose	0.876837			167.541	149.046	Organic oxygen compounds	forward	1.12606e+06	1.787e+06	1.08974e+06	1.30142e+06	1.9455e+06	2.29918e+06	4.69761e+06	2.71497e+06	3.74471e+06	1.06207e+06	988541	1.38335e+06	4.36323e+06	2.30453e+06	1.49351e+07	1.06194e+06	2.93807e+06	3.68987e+07	1.95042e+06	5.46364e+06	2.25589e+06	6.32283e+06	2.68221e+06	1.10012e+07	2.69229e+06	1.91073e+07	2.29844e+06	2.4227e+06
N-Acetylglutamic acid	0.874665			396.39	188.056	Organic acids and derivatives	forward	8.63992e+07	1.48667e+08	1.91751e+08	3.37644e+07	2.29957e+08	1.64025e+08	1.28177e+08	3.95836e+07	1.58433e+08	3.18966e+07	4.31863e+07	5.56754e+07	3.00096e+07	1.09763e+08	2.54385e+08	2.18447e+07	1.41786e+08	2.54467e+08	2.99233e+08	1.47042e+08	2.28688e+07	7.32851e+07	1.48039e+08	2.08686e+08	1.35438e+08	1.23184e+08	1.34702e+08	1.31207e+08
Cucurbitacin B	0.874318			184.762	557.315	Lipids and lipid-like molecules	forward	6.56217e+06	1.56919e+06	2.44122e+06	940793	1.58575e+07	1.78034e+06	2.32825e+06	48078.1	9.97144e+06	1.37694e+06	4.4086e+06	2.10901e+06	3.32453e+06	6.68511e+06	5.19595e+06	981653	5.69996e+06	2.96973e+06	1.29465e+06	4.27204e+06	1.67452e+06	5.35753e+06	3.28636e+06	1.45884e+06	4.04522e+06	4.8019e+06	4.22207e+06	4.05795e+06
2-Keto-3-deoxy-D-gluconic acid	0.872964			312.861	177.04	Organic acids and derivatives	forward	3.60358e+06	2.0205e+07	6.69794e+06	1.81981e+06	3.0435e+06	4.77971e+06	3.62188e+06	1.72057e+07	1.75109e+06	6.7604e+06	3.06513e+06	3.80519e+06	1.50895e+06	5.15568e+06	1.19448e+07	4.25436e+06	2.92778e+07	7.10805e+07	2.39486e+07	2.91372e+07	1.2807e+06	4.14993e+06	3.20204e+07	4.19957e+07	1.689e+07	1.5262e+07	1.4964e+07	1.65343e+07
Indole-3-propionic acid	0.870017			93.2154	188.071	Organoheterocyclic compounds	forward	2.25633e+06	8.55986e+06	3.42693e+07	9.5385e+06	3.36564e+06	4.57351e+06	1.88938e+06	1.90503e+07	5.57527e+06	6.97789e+06	4.6486e+06	1.47411e+06	4.82709e+06	8.01915e+06	4.45548e+06	1.11507e+07	3.34696e+06	4.05565e+06	6.76169e+06	4.52353e+06	7.22974e+06	1.05924e+07	7.53771e+06	4.12314e+06	7.5558e+06	7.20942e+06	7.54212e+06	8.03361e+06
LysoPE(18:1(9Z)/0:0)	0.868791			182.273	478.3	Lipids and lipid-like molecules	forward	1.46256e+06	1.30303e+06	1.02311e+06	292794	1.75438e+06	1.15201e+06	1.1344e+06	1.36588e+07	1.05485e+06	2.08732e+06	725205	720861	1.43711e+06	2.25947e+06	1.58779e+06	889568	1.46447e+06	1.09884e+06	3.08353e+06	1.64468e+06	815083	1.05072e+06	1.675e+06	609946	1.57014e+06	1.51144e+06	1.48944e+06	1.57919e+06
Estrone glucuronide	0.864127			78.5656	445.19	Lipids and lipid-like molecules	forward	2.38032e+06	1.57179e+06	4.8976e+06	865557	1.22533e+07	2.23498e+06	8.78116e+06	37297.5	6.63824e+06	1.83221e+06	1.44945e+06	1.01854e+06	4.7663e+06	2.63129e+07	6.22127e+06	861286	3.55609e+06	4.94301e+06	2.5652e+06	2.85754e+06	969863	6.0506e+06	2.55671e+06	4.23259e+06	5.65745e+06	4.49827e+06	4.41914e+06	5.5933e+06
benzene-1,2,4-triol	0.863939			401.434	125.024	Benzenoids	forward	8.32924e+06	8.40398e+06	6.56467e+06	4.29018e+06	1.22342e+07	1.93365e+06	5.19061e+06	6.12302e+06	2.65575e+06	5.73894e+06	5.20944e+06	5.37366e+06	3.79376e+06	5.57808e+06	3.39993e+06	3.47992e+06	5.02181e+06	712549	4.4027e+06	5.55872e+06	2.53561e+06	3.52562e+06	5.46451e+06	4.72583e+06	6.03636e+06	5.79902e+06	5.66968e+06	5.87661e+06
Hepoxilin B3	0.861987			138.934	335.222	Lipids and lipid-like molecules	forward	1.36428e+07	3.1001e+06	2.00139e+06	1.59569e+06	6.51743e+06	1.4863e+06	5.63027e+06	1.40207e+06	5.52475e+06	949868	1.91216e+06	1.76267e+06	3.4355e+07	2.14679e+07	3.59871e+06	1.9613e+06	1.08687e+07	3.95814e+06	8.90258e+06	4.20649e+06	5.4711e+06	3.73312e+06	3.49724e+06	5.41416e+06	6.35605e+06	5.3859e+06	6.32375e+06	1.33652e+07
Citrulline	0.860234			405.983	174.088	Organic acids and derivatives	forward	8.69996e+06	1.35352e+07	1.1629e+07	8.39113e+06	1.18074e+07	1.18178e+07	3.07016e+07	3.07373e+06	1.42161e+07	1.48244e+07	1.71006e+07	5.72092e+06	8.38615e+06	4.3071e+07	1.3297e+07	6.638e+06	9.60231e+06	1.31233e+06	0	2.43718e+07	7.75856e+06	2.29217e+07	5.44501e+06	3.01044e+07	1.86787e+07	1.66751e+07	1.72664e+07	1.26065e+07
[12]-Gingerol	0.858232			53.3968	377.27	Benzenoids	forward	7.18455e+06	1.92803e+07	3.76446e+07	3.22011e+06	0	2.3976e+07	3.00426e+06	2.04622e+07	3.39158e+07	1.69681e+06	4.84193e+06	9.95118e+06	1.09009e+07	1.06971e+06	8.75537e+06	1.68234e+07	1.41843e+07	2.11734e+07	2.08707e+07	1.60131e+07	5.83575e+06	1.78922e+07	2.00735e+07	3.4508e+07	1.50485e+07	1.52362e+07	1.44065e+07	1.67122e+07
Dopamine	0.857559			216.321	152.071	Benzenoids	forward	4.42255e+06	0	555198	0	1.25555e+07	0	3.09259e+07	0	8.26898e+06	0	4.71245e+06	5.5513e+06	3.31858e+06	1.42873e+07	5.43745e+06	0	5.42421e+06	1.06357e+07	5.26145e+06	1.60827e+06	2.36081e+06	5.5493e+06	5.4739e+06	1.16794e+07	8.2363e+06	6.82588e+06	7.56659e+06	9.05205e+06
Aminoadipic acid	0.856744			419.7	160.061	Organic acids and derivatives	forward	5.59093e+06	1.43153e+06	1.32464e+06	1.32942e+06	4.98179e+06	1.63064e+06	2.80743e+06	3.13159e+06	1.56432e+06	2.18635e+06	1.49042e+06	2.55725e+06	407513	1.70298e+06	1.42016e+06	707035	2.04148e+06	2.15621e+06	4.76195e+06	1.47062e+06	401348	148559	2.42454e+06	3.80976e+06	2.60299e+06	2.48688e+06	2.51152e+06	2.41006e+06
1-Kestose	0.855762			459.108	503.161	Organic oxygen compounds	forward	137249	117348	311657	69442.5	29662.6	503190	38095.5	530314	19638	1.95974e+08	38812.7	18156	1.79395e+06	666268	49205.8	573770	73489.7	81547.1	70442.9	86917.5	42772.4	414209	86825.2	120608	5.7084e+06	6.40611e+06	6.14884e+06	6.12261e+06
D-Glycero-D-galacto-heptitol	0.855621			337.789	211.082	Organic oxygen compounds	forward	1.23138e+06	2.48953e+06	2.76688e+06	959114	1.22401e+06	2.6095e+06	1.24989e+06	1.51914e+06	1.004e+06	2.69348e+07	993190	953837	3.67981e+06	2.07714e+06	1.78197e+06	1.20161e+06	1.05625e+06	1.54948e+06	1.24799e+06	1.08928e+06	819521	1.21132e+06	1.13096e+06	1.83633e+06	2.83122e+06	2.22027e+06	2.50502e+06	3.09285e+06
Cortisol	0.853707			178.844	361.202	Lipids and lipid-like molecules	forward	3.29009e+08	2.37653e+07	8.17979e+06	5.11468e+06	2.63227e+07	4.82573e+06	2.95782e+07	238580	8.05393e+06	3.30142e+06	7.47405e+06	8.54939e+06	4.94755e+06	3.35826e+07	9.363e+06	1.14803e+06	3.35934e+07	1.31213e+06	1.14912e+06	6.08066e+06	789920	3.84688e+06	438432	1.8409e+06	2.21682e+07	2.13945e+07	2.43802e+07	2.20732e+07
Hippuric acid	0.853468			202.66	178.05	Benzenoids	forward	4.19629e+06	6.3793e+07	4.57054e+06	2.07641e+07	1.81097e+06	2.28337e+06	2.26585e+06	7.98799e+06	2.98442e+06	3.07074e+06	2.02398e+06	3.97819e+06	1.99798e+06	2.36781e+06	2.25433e+06	5.58652e+06	1.21481e+06	4.427e+06	1.50312e+06	5.43831e+06	1.7342e+06	1.41098e+07	1.54948e+06	1.57423e+06	7.77327e+06	7.6192e+06	8.4538e+06	8.45483e+06
Traumatic acid	0.852908			227.715	227.128	Lipids and lipid-like molecules	forward	4.79827e+06	1.05979e+07	3.92474e+07	7.53121e+06	412941	1.1817e+07	4.6998e+06	2.6745e+07	2.09569e+07	1.05648e+07	3.1205e+06	6.51686e+06	9.88421e+06	3.74e+06	8.08941e+06	1.86404e+07	7.42118e+06	1.16905e+07	1.02565e+07	7.48266e+06	9.26555e+06	2.38102e+07	7.88909e+06	9.55331e+06	1.06327e+07	1.94991e+07	1.84055e+07	1.00689e+07
LysoPA(18:1(9Z)/0:0)	0.851717			266.139	435.251	Lipids and lipid-like molecules	forward	112190	301823	642824	318932	0	659572	0	2.00506e+06	65192.2	732624	144649	390468	0	68204.9	127173	170970	30886.9	244273	389035	47453.3	34086.4	0	100764	490653	208744	284362	223368	391184
Mesalazine	0.84726			254.174	152.034	Benzenoids	forward	5.14337e+06	1.48214e+07	9.3193e+07	2.88636e+07	7.01051e+06	1.94712e+07	2.66799e+06	5.9596e+06	6.60387e+06	3.03099e+06	3.79241e+06	7.87414e+06	3.66714e+06	1.0733e+07	4.17416e+06	2.2056e+07	2.77811e+07	6.14913e+06	4.86354e+06	2.56254e+07	5.30334e+06	7.79221e+06	3.14864e+07	6.81519e+06	1.59473e+07	1.49034e+07	1.6028e+07	1.6414e+07
L-Iditol	0.845964			300.75	181.071	Organic oxygen compounds	forward	2.60127e+06	935506	229182	1.73378e+06	2.46437e+06	2.10542e+06	2.54998e+06	4.5083e+06	223536	3.97275e+08	2.13657e+06	952313	1.34567e+07	1.31369e+07	1.0602e+06	1.38281e+06	7.77893e+06	1.09552e+06	2.08287e+06	886148	1.22286e+06	937979	1.6103e+06	8.25243e+06	2.02421e+07	2.06859e+07	2.06474e+07	1.98583e+07
1,7-bis(4-hydroxyphenyl)-5-methoxyheptan-3-one	0.838034			32.9316	327.163	Phenylpropanoids and polyketides	forward	1.13194e+07	1.12086e+07	2.81362e+07	5.66503e+06	7.71392e+07	1.84665e+07	3.3195e+07	6.06112e+06	4.54227e+07	1.08407e+08	1.44864e+07	1.41894e+07	1.6926e+07	2.18841e+07	5.13626e+07	1.14192e+07	9.72258e+06	8.8563e+06	3.21699e+06	6.59871e+06	6.84325e+07	9.4948e+06	1.66887e+07	1.67125e+08	1.84869e+07	2.02177e+07	1.86107e+07	2.04782e+07
9-Decenoic acid	0.835773			323.561	169.123	Lipids and lipid-like molecules	forward	1.65825e+06	6.29054e+06	1.38371e+07	7.23612e+06	1.30967e+06	1.00524e+07	8.18309e+06	677567	4.43417e+06	1.22726e+06	641793	1.2057e+06	3.81732e+06	1.09123e+07	5.16314e+06	1.61001e+06	4.37355e+06	3.41615e+06	1.87855e+06	1.62275e+06	1.19042e+06	2.555e+06	2.25612e+06	1.0821e+06	4.79485e+06	4.9795e+06	4.65749e+06	4.93843e+06
3-Hydroxysebacic acid	0.835226			344.329	217.108	Organic acids and derivatives	forward	2.33799e+07	1.23233e+08	2.40994e+08	1.80592e+08	1.04423e+08	1.32552e+08	2.83507e+08	1.33414e+07	1.02081e+08	1.74483e+07	7.29684e+06	1.56053e+07	2.93383e+07	1.26705e+08	6.06409e+07	2.6395e+07	3.28523e+07	5.88725e+07	3.08902e+07	3.53429e+07	7.56229e+06	4.41815e+07	3.44861e+07	1.67247e+07	7.94128e+07	7.70472e+07	7.93249e+07	7.09604e+07
L-Lysine	0.830195			560.877	145.097	Organic acids and derivatives	forward	3.49421e+06	3.99437e+06	2.08498e+06	1.87072e+06	3.70781e+06	2.08077e+06	3.06853e+06	3.62976e+06	1.02163e+06	2.41216e+06	1.7677e+06	1.84811e+06	1.31248e+06	2.9778e+06	2.50768e+06	2.02925e+06	1.72812e+06	4.59641e+06	1.71046e+06	1.51399e+06	1.17282e+06	1.18606e+06	1.75934e+06	1.77037e+06	3.1158e+06	2.28939e+06	2.6634e+06	3.47978e+06
N-methyl-L-glutamic Acid	0.824337			287.088	160.061	Organic acids and derivatives	forward	3.18201e+06	1.75981e+07	3.22675e+07	9.30341e+06	8.39861e+06	1.66828e+07	2.38594e+06	1.12928e+07	963162	2.32546e+06	1.74892e+06	2.28004e+06	862540	1.22203e+06	1.17996e+06	3.20144e+06	1.50376e+06	6.97676e+06	5.27535e+06	3.97085e+06	1.46698e+06	4.25344e+06	1.74341e+06	2.00639e+06	5.45089e+06	5.11563e+06	5.33966e+06	6.28835e+06
Byssochlamic acid	0.820245			89.9124	331.119	Organoheterocyclic compounds	forward	9.97163e+07	1.60234e+08	2.9068e+08	4.11441e+07	4.07199e+07	3.11813e+08	4.19957e+07	1.33804e+08	3.52557e+08	3.58154e+07	1.47359e+08	9.96078e+07	9.86845e+07	8.14495e+07	2.32313e+08	9.87469e+07	2.57158e+08	1.88959e+08	1.02627e+08	3.8755e+08	2.18842e+08	2.37688e+08	2.75231e+08	9.02454e+07	1.58528e+08	1.77651e+08	1.6771e+08	1.75872e+08
Taurine	0.819013			308.443	124.006	Organic acids and derivatives	forward	4.86802e+09	3.24759e+09	2.49655e+09	3.42999e+09	4.03863e+09	3.15774e+09	3.70269e+09	3.56446e+09	1.44345e+09	3.67239e+09	3.50182e+09	3.69755e+09	2.16102e+09	2.39314e+09	1.95256e+09	3.40849e+09	3.19373e+09	2.62575e+09	2.30684e+09	2.90615e+09	2.63174e+09	1.63624e+09	2.48754e+09	3.57566e+09	3.21882e+09	3.20002e+09	3.24001e+09	3.3272e+09
Glycylleucine	0.817482			299.303	187.108	Organic acids and derivatives	forward	1.86074e+07	9.01858e+06	5.96461e+06	3.80575e+06	5.42292e+06	2.26123e+06	6.34108e+06	7.7676e+06	3.80838e+06	5.81502e+06	3.24097e+06	1.05795e+07	2.63755e+06	1.17442e+07	3.77059e+06	1.83954e+06	7.37812e+06	1.12696e+07	4.79855e+06	7.7194e+06	3.53195e+06	3.50429e+06	5.633e+06	1.38118e+07	6.42993e+06	6.46841e+06	6.79178e+06	7.10641e+06
N-Acetyl-L-phenylalanine	0.814107			189.141	206.082	Organic acids and derivatives	forward	4.10504e+06	9.27307e+06	7.23343e+06	6.48063e+06	5.13728e+06	4.24084e+06	3.476e+06	9.31195e+06	1.34481e+07	4.65849e+06	3.49206e+06	4.49179e+06	6.75965e+06	6.91031e+06	9.97381e+06	4.81735e+06	1.26333e+07	8.831e+06	5.87708e+06	6.82267e+06	4.42384e+06	6.28754e+06	1.0101e+07	2.19423e+07	9.38252e+06	9.05035e+06	8.96406e+06	9.21522e+06
Isorhamnetin	0.813325			174.297	315.048	Phenylpropanoids and polyketides	forward	2.18959e+06	1.3508e+06	0	3.11582e+06	0	1.53849e+06	717181	6.14313e+07	274184	1.66501e+07	5.35754e+06	0	1.52935e+07	4.09935e+06	0	1.60784e+07	868317	183469	2.2687e+06	0	5.98587e+06	0	0	332777	1.78759e+06	3.46446e+06	3.4963e+06	3.10401e+06
Gibberellin A3	0.809588			190.166	345.137	Lipids and lipid-like molecules	forward	6.81107e+06	1.39712e+06	2.92996e+06	1.79819e+06	1.61116e+07	1.73017e+06	5.91106e+06	801737	3.96837e+06	1.26742e+06	2.18424e+06	2.4943e+06	8.99037e+06	1.22841e+07	1.55588e+06	501086	3.70832e+06	2.60141e+06	0	1.19449e+06	0	4.69547e+06	1.86898e+06	0	3.83771e+06	4.13075e+06	3.81718e+06	3.82e+06
Prostaglandin D3	0.80887			183.573	349.202	Lipids and lipid-like molecules	forward	7.66646e+06	3.27849e+06	7.33476e+06	3.00108e+06	1.37631e+06	3.32525e+06	1.21899e+06	1.85071e+06	1.55709e+07	1.42831e+06	2.25766e+06	2.38213e+06	1.64369e+07	9.82545e+06	2.22538e+06	1.54124e+06	3.03998e+07	6.07238e+06	5.77603e+06	6.09229e+06	3.46823e+06	2.59279e+07	1.58711e+07	4.72492e+06	4.10329e+06	3.75335e+06	3.02013e+06	3.79145e+06
3-Hydroxymethylglutaric acid	0.805987			380.117	161.045	Lipids and lipid-like molecules	forward	7.58854e+06	1.02771e+07	7.57953e+06	4.6685e+06	9.03382e+06	6.47411e+06	6.68209e+06	1.29711e+07	3.50694e+06	2.19283e+07	7.47706e+06	7.90638e+06	4.68978e+06	5.44329e+06	7.27113e+06	4.72143e+06	1.12291e+07	1.11097e+07	2.8323e+07	1.0163e+07	3.50211e+06	3.98425e+06	1.38232e+07	1.13344e+07	1.05027e+07	1.00753e+07	1.05243e+07	1.02926e+07
Phenyllactic acid	0.800222			105.96	165.055	Phenylpropanoids and polyketides	forward	1.40699e+07	8.46996e+07	1.55646e+08	3.06394e+07	9.80244e+07	2.81188e+07	5.02672e+07	1.23595e+08	1.23604e+07	1.5898e+08	7.13468e+07	4.77475e+07	8.20215e+07	1.68692e+08	1.59061e+07	1.78289e+07	6.23682e+07	1.80643e+08	5.11259e+07	6.65847e+07	8.02723e+06	4.19209e+07	5.26899e+08	9.92372e+07	7.13416e+07	1.42594e+08	1.41069e+08	8.36654e+07
L-Cysteine	0.800063			165.888	178.017	Organic acids and derivatives	forward	3.07895e+07	7.02919e+07	2.19359e+08	4.00444e+07	4.29644e+07	6.87576e+07	5.55264e+07	1.07874e+07	1.06703e+08	2.02514e+07	1.58582e+07	3.05058e+07	2.45281e+07	3.04384e+07	3.58019e+07	1.92072e+07	1.1259e+08	6.62737e+07	1.30238e+08	5.37289e+07	2.34432e+07	8.37913e+07	7.92551e+07	4.36618e+07	4.02143e+07	4.92771e+07	5.61792e+07	5.00021e+07
Leukotriene B4	0.798699			59.0583	335.222	Lipids and lipid-like molecules	forward	7.2619e+06	8.00971e+06	1.13999e+07	3.68201e+06	7.77182e+06	6.89897e+06	3.00673e+06	8.39358e+06	8.63904e+06	1.84027e+06	3.33182e+06	4.59829e+06	5.91254e+06	4.98417e+06	5.73803e+06	7.66854e+06	9.54598e+06	1.02734e+07	1.06968e+07	7.69581e+06	5.82666e+06	7.78322e+06	3.54856e+07	6.38151e+06	7.90566e+06	8.24261e+06	8.58004e+06	8.66305e+06
Linamarin	0.797203			128.862	246.099	Organic oxygen compounds	forward	3.019e+07	0	213766	529478	3.87731e+07	246430	3.85045e+07	1.49376e+07	4.72144e+07	1.67497e+07	3.72158e+07	5.15405e+07	9.23769e+07	4.65108e+07	3.93976e+07	3.17267e+07	3.15447e+07	3.34479e+07	4.17371e+07	6.51957e+07	2.24343e+07	6.68845e+07	7.27481e+07	2.71168e+07	2.61219e+07	2.38839e+07	2.67736e+07	2.40316e+07
Epinephrine	0.795455			225.03	182.082	Benzenoids	forward	1.27052e+06	842547	319899	123206	7.20938e+06	238195	9.83422e+06	277545	1.34425e+06	1.10662e+06	1.16912e+06	1.47549e+06	651562	5.3742e+06	2.74897e+06	4.09603e+06	3.75476e+06	320057	637939	2.30075e+06	728830	2.05072e+06	0	3.25359e+06	2.74917e+06	3.39637e+06	3.71542e+06	3.675e+06
Corymboside	0.79319			326.481	563.14	Phenylpropanoids and polyketides	forward	0	0	0	0	0	0	0	47254.2	0	7.00804e+06	6104.56	64184.1	1.01706e+06	318760	24335.3	46022.9	0	8966.4	0	0	15812.6	0	0	40031.1	317283	365783	359647	357735
N-Acetylornithine	0.791592			399.864	173.092	Organic acids and derivatives	forward	8.19386e+06	2.25832e+06	1.7016e+06	1.79793e+06	9.60544e+06	2.16852e+06	3.52187e+06	2.1085e+06	1.88734e+06	2.96667e+06	4.9675e+06	2.60409e+06	1.48695e+06	2.81606e+06	3.42724e+06	1.00592e+06	3.13084e+06	3.82035e+06	8.65021e+06	1.897e+06	6.28362e+06	898337	8.08407e+06	3.07603e+06	4.56566e+06	4.32766e+06	4.74411e+06	4.68734e+06
D-Glucose	0.788762			231.117	179.055	Organic oxygen compounds	forward	5.58687e+06	3.50151e+06	1.46131e+06	5.07087e+06	6.09947e+06	2.46691e+06	3.24163e+06	4.49662e+06	1.66649e+06	6.53781e+06	2.53554e+06	3.59425e+06	3.23135e+06	2.44962e+06	1.29265e+06	3.01924e+06	2.20971e+06	1.58513e+06	1.5466e+06	1.97453e+06	2.28745e+06	0	1.52913e+06	2.48249e+06	3.80067e+06	3.05265e+06	3.12942e+06	3.57344e+06
N-Acetylhistidine	0.788214			327.053	196.072	Organic acids and derivatives	forward	4.59259e+06	5.44121e+06	2.83387e+06	2.48674e+06	3.2023e+06	4.69051e+06	3.21626e+06	1.35777e+06	6.37213e+06	1.28924e+06	2.70945e+06	2.0516e+06	3.72512e+06	6.67482e+06	5.63486e+06	3.04645e+06	2.94122e+06	4.14811e+06	3.85173e+06	5.8799e+06	2.7387e+06	5.90632e+06	4.15929e+06	6.23401e+06	3.95851e+06	4.44607e+06	4.20102e+06	4.31001e+06
Gluconolactone	0.78791			361.583	177.04	Organic oxygen compounds	forward	1.02754e+06	1.30424e+07	1.13764e+07	7.86395e+06	1.10422e+06	9.1227e+06	628218	1.98443e+06	511227	1.80171e+06	993730	1.08559e+06	1.33532e+06	748133	3.77835e+06	2.24484e+06	1.49748e+06	3.93396e+06	3.68722e+06	3.55745e+06	446533	0	3.10501e+06	2.71406e+06	3.65457e+06	3.69724e+06	3.61735e+06	3.87114e+06
Hypogeic acid	0.783763			45.2725	253.217	Lipids and lipid-like molecules	forward	3.80707e+08	6.47277e+08	2.31016e+08	2.47814e+08	5.77553e+08	1.85257e+08	2.79673e+08	3.95529e+08	3.38993e+08	1.76242e+08	3.67245e+08	4.42649e+08	3.63427e+08	8.91922e+08	2.63878e+08	6.49817e+08	3.68074e+08	3.55502e+08	3.46348e+08	3.27363e+08	2.12926e+08	3.7324e+08	4.15332e+08	3.50697e+08	4.19768e+08	4.53532e+08	4.31487e+08	4.28499e+08
Galactinol	0.783364			456.581	341.109	Organic oxygen compounds	forward	516946	1.24442e+06	1.12526e+06	525796	597321	473285	420342	2.22515e+06	355867	8.02488e+06	418862	297543	1.01597e+06	512786	840477	405181	375229	534693	420193	615270	256394	311976	494941	488186	1.0231e+06	1.12205e+06	1.0719e+06	1.091e+06
3'-AMP	0.777639			418.449	346.056	Nucleosides, nucleotides, and analogues	forward	56170.4	72116.7	72687.8	20326.3	40977.6	96226.8	21216.8	105266	111206	61350.1	40814	6.92795e+06	6276.37	67682	363029	54810.7	89768.9	107412	136015	347399	5460.49	23285.4	31422.7	623765	373401	353341	396120	342875
N-Acetylserine	0.775853			457.27	146.045	Organic acids and derivatives	forward	5.97586e+06	6.11584e+06	4.96296e+06	3.21774e+06	7.27932e+06	1.91843e+07	1.4244e+07	5.52039e+06	4.28112e+06	4.29745e+06	5.19417e+06	1.20392e+07	1.76974e+06	3.41417e+06	9.64713e+06	2.51657e+06	1.39044e+07	1.07198e+07	8.37615e+06	6.29698e+06	2.25066e+06	2.65109e+06	1.37123e+07	1.1678e+07	6.51964e+06	5.78404e+06	1.62072e+07	1.52988e+07
Adrenochrome	0.773872			76.6444	178.05	Organoheterocyclic compounds	forward	1.37245e+07	1.28572e+07	1.52491e+07	7.99381e+06	2.26249e+07	1.83683e+07	4.2059e+07	4.70265e+07	2.49897e+07	6.68095e+06	9.25909e+06	1.09389e+07	1.06366e+07	1.54264e+07	1.59797e+07	1.81842e+07	1.19118e+07	2.7249e+07	4.05338e+07	9.29419e+06	1.03147e+07	3.15344e+07	2.96803e+07	2.25965e+07	1.57238e+07	1.55683e+07	1.39543e+07	1.90609e+07
Trehalose	0.768052			377.051	341.109	Organic oxygen compounds	forward	250230	535709	611940	286721	126249	486568	197833	1.05402e+06	295380	4.82247e+07	151229	206678	2.14881e+06	597611	273835	577667	219786	503827	343628	283983	304428	376774	401817	488444	2.69945e+06	2.35936e+06	2.49103e+06	2.23227e+06
[4]-Gingerdiol 3,5-diacetate	0.767617			114.929	351.181	Benzenoids	forward	3.80985e+06	8.62535e+06	2.12719e+07	3.63688e+06	1.00026e+06	9.48022e+06	2.77183e+06	6.26178e+06	1.3232e+07	1.92296e+06	4.38613e+06	5.0278e+06	9.94764e+06	3.71858e+06	1.00502e+07	6.40451e+06	8.00621e+06	8.85591e+06	7.76876e+06	1.21081e+07	7.42874e+06	1.79137e+07	9.36078e+06	9.29406e+06	6.53126e+06	8.15878e+06	7.88729e+06	8.4783e+06
Ricinoleic acid	0.766444			77.2946	297.243	Lipids and lipid-like molecules	forward	1.49158e+07	2.15925e+07	2.09189e+07	1.05618e+07	4.83878e+06	2.6668e+07	1.09124e+07	2.6737e+07	3.78753e+07	1.70267e+07	1.49641e+07	1.85038e+07	4.56318e+07	2.82914e+07	1.72775e+07	1.26816e+07	2.12649e+07	2.7215e+07	2.00126e+07	1.77067e+07	1.24144e+07	3.97095e+07	3.04764e+07	2.39166e+07	1.47208e+07	3.77482e+06	3.41972e+07	2.10388e+07
Succinic anhydride	0.765397			114.346	99.0078	Organoheterocyclic compounds	forward	3.01696e+07	1.01829e+08	6.02383e+07	6.41815e+07	7.58713e+07	5.48952e+07	5.44564e+07	6.44531e+07	3.88702e+07	7.19936e+07	2.41928e+07	1.50536e+07	1.77832e+07	1.52233e+07	5.15237e+07	5.33353e+07	6.89081e+07	8.34056e+07	6.36966e+07	8.69986e+07	4.85555e+07	8.49815e+07	8.66301e+07	8.67313e+07	1.40141e+08	7.54529e+07	6.70396e+07	6.81249e+07
Paliperidone	0.764137			26.0879	425.2	Organoheterocyclic compounds	forward	1.19796e+06	1.72873e+06	3.93765e+06	497324	1.52759e+06	1.83875e+06	3.8265e+06	395611	6.7113e+07	1.53829e+06	1.01664e+06	5.20838e+07	2.87424e+07	2.62556e+07	1.31005e+08	5.21432e+06	1.3739e+07	5.3293e+06	677392	2.59604e+07	3.20636e+06	7.4143e+06	3.14173e+06	1.37057e+07	1.63548e+07	1.46858e+07	1.596e+07	1.4821e+07
Pyridoxal	0.763098			81.915	166.05	Organoheterocyclic compounds	forward	1.0944e+07	1.25752e+07	9.73964e+06	5.04285e+06	2.29923e+07	4.22542e+06	2.41907e+07	1.26993e+07	8.86843e+06	1.02655e+07	1.27147e+07	2.48809e+07	1.38164e+07	2.11882e+07	3.21674e+07	7.31974e+06	8.0341e+06	2.082e+07	1.18297e+07	1.75359e+07	1.93131e+07	2.34445e+07	2.28394e+07	3.49438e+07	2.63439e+07	2.5826e+07	2.59153e+07	2.51311e+07
Threonic acid	0.761806			335.195	135.029	Organic oxygen compounds	forward	9.63688e+06	7.83556e+06	3.0031e+06	4.44896e+06	9.25823e+06	6.86995e+06	5.51875e+06	4.77425e+06	3.29437e+06	7.75281e+06	3.73909e+06	7.00889e+06	2.69392e+06	3.8167e+06	3.01684e+06	2.3755e+06	4.90639e+06	1.12303e+07	5.8384e+06	8.57581e+06	7.7715e+06	2.20236e+06	9.18048e+06	7.71104e+06	6.38902e+06	5.53769e+06	6.39875e+06	7.92105e+06
3-Sulfinato-L-alaninate	0.761565			175.628	152.002	Organic acids and derivatives	forward	1.73678e+09	8.64512e+08	3.46025e+09	6.09809e+08	1.49162e+09	8.00458e+08	6.80511e+08	2.07827e+08	1.3437e+08	6.29556e+08	3.0698e+08	1.01087e+09	3.82475e+08	3.16483e+08	5.49122e+08	1.13739e+09	6.2534e+08	1.6073e+09	8.08128e+08	1.69612e+09	1.16191e+09	1.38093e+09	3.95445e+08	1.57711e+09	1.20092e+09	1.2736e+09	1.28373e+09	1.37566e+09
N-Acetyl-glucosamine 1-phosphate	0.76063			455.408	300.049	Organic oxygen compounds	forward	1.17048e+06	914449	403604	502493	1.76128e+06	1.00217e+06	1.09027e+06	959457	170971	1.67454e+06	390510	2.70355e+06	51356.5	23364.7	405400	139696	194565	914202	1.21427e+06	454298	8257.97	68961	372308	2.00796e+06	887717	706062	749218	739025
L-Allothreonine	0.760613			388.32	118.05	Organic acids and derivatives	forward	1.37297e+07	1.12988e+07	9.65741e+06	1.18152e+07	1.0895e+07	6.70213e+06	7.29009e+06	9.14575e+06	3.55731e+06	7.47616e+06	1.49576e+07	6.11254e+06	3.37565e+06	7.85487e+06	5.6378e+06	3.2339e+06	6.00829e+06	9.8368e+06	7.64318e+06	8.90847e+06	5.98214e+06	3.21574e+06	8.00095e+06	1.0949e+07	7.70609e+06	7.60709e+06	7.69778e+06	1.82132e+07
N-Acetyl-L-alanine	0.759755			260.774	130.05	Organic acids and derivatives	forward	367318	2.24338e+07	8.55328e+06	1.51328e+07	2.06675e+07	8.40504e+06	1.52086e+07	1.81357e+07	2.76169e+07	2.59018e+07	2.62267e+07	0	1.28305e+07	2.41026e+07	1.85525e+07	5.73304e+06	2.53258e+07	2.86102e+07	2.17423e+06	3.3963e+07	2.07979e+07	1.52172e+07	3.28083e+07	4.01664e+07	2.14258e+07	2.97504e+07	2.13599e+07	2.85638e+07
2-Furoic acid	0.756519			122.24	111.008	Organoheterocyclic compounds	forward	1.00655e+08	3.37894e+07	2.43384e+07	2.35276e+07	3.47841e+07	3.18544e+07	5.09021e+07	3.06125e+07	1.26934e+07	3.36645e+07	3.1154e+07	7.35624e+07	6.0794e+07	2.63053e+07	2.80223e+07	1.92273e+07	6.59259e+07	4.02196e+07	8.63169e+07	3.70584e+07	2.95072e+07	2.21619e+07	1.80541e+07	5.18772e+07	5.79777e+07	7.0941e+07	4.0276e+07	3.77896e+07
24-Epibrassinolide	0.754249			174.271	479.337	Lipids and lipid-like molecules	forward	3.57178e+06	1.2388e+07	1.13257e+07	3.73341e+07	1.87001e+07	9.16497e+06	1.26178e+07	1.22897e+07	1.26716e+07	7.32745e+06	1.84801e+07	1.39282e+07	1.41205e+07	1.1791e+07	1.4018e+07	7.02389e+06	1.49028e+07	9.96531e+06	6.5078e+06	1.77087e+07	8.21278e+06	1.48793e+07	5.75087e+06	6.20836e+06	1.14661e+07	1.1386e+07	1.30651e+07	1.2148e+07
Oxoadipic acid	0.753395			143.88	159.029	Organic acids and derivatives	forward	2.96052e+07	2.64736e+07	6.05898e+07	1.98534e+07	1.65124e+07	7.75748e+06	1.99151e+07	3.89589e+07	6.31328e+06	5.27381e+06	1.31521e+07	2.09363e+07	4.81195e+06	1.34389e+07	1.75324e+07	1.42986e+07	1.13174e+07	1.01309e+07	1.1718e+07	1.06943e+07	1.31784e+07	1.82924e+07	9.68824e+06	1.23925e+07	1.65244e+07	1.60116e+07	1.20614e+07	9.57637e+06
Tiglic acid	0.753218			130.944	99.0441	Lipids and lipid-like molecules	forward	2.30338e+07	9.04364e+07	9.71576e+07	1.12872e+08	1.4591e+08	7.52799e+07	3.26906e+08	5.73507e+07	6.91474e+07	6.56703e+07	7.23118e+07	6.6269e+07	6.43096e+07	2.50162e+08	1.56892e+08	5.56937e+07	1.06244e+08	5.73862e+07	5.25974e+07	1.03545e+08	4.85513e+07	1.26121e+08	7.29792e+07	6.49043e+07	8.03941e+07	8.40707e+07	8.18481e+07	8.81864e+07
p-Hydroxyphenylacetic acid	0.74848			88.6817	151.039	Benzenoids	forward	3.92664e+06	1.61198e+07	6.36556e+07	1.31711e+07	3.43568e+06	1.27758e+07	3.77984e+06	3.43568e+07	4.74162e+06	2.03246e+07	8.34544e+06	5.82017e+06	5.44771e+06	4.09037e+06	6.2631e+06	8.60784e+06	7.90766e+06	5.48274e+06	1.22936e+07	7.94892e+06	7.38903e+06	5.4121e+06	8.70669e+06	3.61743e+06	9.30381e+06	8.61337e+06	9.86445e+06	1.11255e+07
Sebacic acid	0.748173			331.492	201.113	Lipids and lipid-like molecules	forward	2.57104e+06	7.94244e+07	2.61974e+08	7.95417e+07	7.31121e+07	1.16237e+08	8.66293e+07	1.79518e+07	4.80162e+07	4.85488e+06	0	2.3884e+06	3.23328e+07	9.73712e+07	6.17427e+07	4.80811e+07	3.51168e+07	2.42082e+07	5.34812e+07	2.77599e+07	1.03679e+07	4.04035e+07	1.96701e+06	1.63298e+07	5.5951e+07	5.5346e+07	5.7977e+07	6.15269e+07
Maltitol	0.74254			202.728	343.122	Lipids and lipid-like molecules	forward	1.47374e+07	3.55673e+06	0	1.58911e+06	4.68769e+07	0	2.14816e+07	155468	1.06879e+07	1.97453e+06	3.22954e+06	1.96289e+06	1.69102e+07	4.45589e+07	5.34977e+06	0	5.25229e+06	1.02532e+06	0	3.73844e+06	0	6.65773e+06	1.24713e+06	1.22786e+06	9.60603e+06	8.14323e+06	9.7979e+06	9.04083e+06
L-Gulose	0.739094			361.826	179.055	Organic oxygen compounds	forward	1.6258e+07	4.62353e+06	4.44801e+06	7.2497e+06	5.82762e+06	1.01098e+07	9.08627e+06	8.98788e+06	2.86382e+06	2.61594e+07	8.55655e+06	1.3649e+07	2.0885e+06	2.2736e+06	4.53405e+06	2.67409e+06	2.82183e+06	4.60115e+06	4.29527e+06	3.69701e+06	1.49625e+06	1.98504e+06	2.54672e+06	1.10621e+07	7.50164e+06	7.03069e+06	6.61066e+06	6.4733e+06
Aesculin	0.736951			120.787	339.069	Phenylpropanoids and polyketides	forward	390915	1.1808e+07	1.6803e+07	3.40221e+06	1.28707e+07	1.15598e+07	9.71298e+06	2.92788e+06	1.28787e+07	779964	1.48151e+06	1.60981e+06	3.103e+06	2.06811e+07	1.11262e+07	1.50591e+06	1.19131e+07	1.10633e+07	5.21973e+06	1.23764e+07	1.06509e+06	2.09914e+07	9.18176e+06	7.89532e+06	8.32732e+06	1.14257e+07	1.07824e+07	1.05756e+07
Cysteic acid	0.735619			201.114	167.996	Organic acids and derivatives	forward	1.79108e+06	1.34866e+07	2.66132e+07	9.67224e+06	3.88529e+06	2.02612e+07	7.1164e+06	1.88556e+06	3.61524e+06	2.23595e+06	1.92935e+06	1.87285e+06	2.53596e+06	2.59806e+06	3.1004e+06	6.04763e+06	5.81176e+06	3.74163e+06	1.29298e+07	3.24723e+06	4.28144e+06	6.05093e+06	3.07711e+06	1.87693e+06	6.98195e+06	6.86052e+06	6.85403e+06	6.58903e+06
Gentisic acid	0.734914			232.678	153.019	Benzenoids	forward	1.49575e+06	5.33852e+06	1.11986e+07	2.06756e+06	500176	4.88695e+06	1.18459e+06	1.37944e+06	2.26114e+06	837564	1.04767e+06	1.15562e+06	1.22244e+06	819918	2.10068e+06	3.68032e+06	2.16065e+06	2.11055e+06	2.02608e+06	1.1447e+06	1.19785e+06	2.56976e+06	2.50555e+06	2.16302e+06	2.37085e+06	2.65188e+06	2.54486e+06	2.38371e+06
Formylanthranilic acid	0.729573			59.1042	164.035	Benzenoids	forward	9.81326e+06	3.02267e+07	7.40752e+07	4.02148e+07	3.27801e+07	2.2397e+07	3.61216e+07	1.04208e+07	1.64692e+07	9.6394e+06	1.155e+07	9.81738e+06	1.8234e+07	3.24213e+07	2.05465e+07	5.50209e+07	2.28991e+07	1.26709e+07	1.20259e+07	7.9402e+06	1.09663e+07	2.90976e+07	1.36333e+07	1.36774e+07	2.45263e+07	2.74974e+07	2.75308e+07	2.81663e+07
Indolelactic acid	0.722674			156.338	204.066	Organoheterocyclic compounds	forward	1.83939e+06	1.33445e+07	4.20032e+07	6.42981e+06	9.54565e+06	4.40044e+06	2.42583e+06	5.18881e+06	1.82801e+06	4.18883e+07	1.0199e+07	3.26615e+06	2.49101e+07	1.0577e+07	5.98056e+06	1.17405e+07	2.08868e+07	3.41356e+06	2.46596e+06	7.12104e+06	6.33082e+06	6.69751e+06	1.43451e+07	9.00587e+06	8.04867e+06	7.88887e+06	1.09366e+07	1.21099e+07
Gamma-Linolenic acid	0.721729			45.3177	277.217	Lipids and lipid-like molecules	forward	1.37673e+08	2.78992e+08	1.60201e+08	1.17114e+08	9.58178e+07	1.69333e+08	1.06134e+08	9.48112e+08	1.2354e+08	6.5645e+08	1.70744e+08	1.08106e+08	1.68248e+08	3.44295e+08	5.31226e+07	4.9468e+08	1.24612e+08	1.62603e+08	1.67097e+08	1.58049e+08	1.49237e+08	9.12718e+07	1.99394e+08	1.76009e+08	2.09306e+08	2.2654e+08	2.20168e+08	2.45153e+08
L-Homoserine	0.718626			372.92	118.05	Organic acids and derivatives	forward	6.29319e+07	2.5053e+07	3.57999e+07	1.09896e+07	2.58922e+07	1.21714e+07	3.68076e+07	2.71037e+07	1.11023e+07	1.94854e+07	3.32268e+07	2.51043e+07	8.91065e+06	1.71613e+07	1.46359e+07	6.73445e+06	1.65045e+07	2.61652e+07	1.20774e+07	1.55147e+07	1.10384e+07	1.08414e+07	4.82701e+07	3.42669e+07	2.23423e+07	2.2361e+07	2.30639e+07	3.43138e+07
1H-Indole-2,3-dione	0.718257			45.2552	146.024	Organoheterocyclic compounds	forward	1.15047e+07	1.62022e+07	1.67232e+07	9.24666e+06	7.31477e+06	1.33272e+07	1.23717e+07	2.80512e+07	6.92954e+06	1.82108e+07	7.30458e+06	8.85239e+06	6.52568e+06	1.03047e+07	6.64801e+06	7.54048e+06	7.68813e+06	1.13932e+07	2.1873e+07	6.64077e+06	6.86838e+06	6.1166e+06	1.00268e+07	9.61363e+06	1.13459e+07	1.07062e+07	1.06061e+07	1.00697e+07
3-Hydroxypicolinic acid	0.716959			307.471	138.019	Organoheterocyclic compounds	forward	3.06613e+06	7.28203e+06	1.29275e+07	3.35282e+06	1.02349e+07	8.82661e+06	3.82858e+06	5.68131e+06	4.83764e+06	3.52393e+06	3.60629e+06	4.35409e+06	4.97244e+06	6.28088e+06	1.99507e+07	4.0395e+06	7.09856e+06	9.86383e+06	9.40612e+06	2.69794e+06	3.88252e+06	6.09623e+06	8.23265e+06	8.09463e+06	6.65427e+06	7.50751e+06	6.90084e+06	7.79896e+06
Orotidine	0.713076			317.889	287.052	Nucleosides, nucleotides, and analogues	forward	2.78356e+06	1.33235e+06	1.40389e+06	1.20953e+06	5.58318e+06	1.30905e+06	2.10001e+06	6.7314e+06	1.66496e+06	1.19777e+06	2.27596e+06	2.33712e+06	1.06139e+06	2.28136e+06	1.23364e+06	2.96201e+06	2.65449e+06	1.67935e+06	2.35527e+06	2.12658e+06	2.35451e+06	733070	3.54473e+06	2.7571e+06	2.26309e+06	1.99776e+06	1.93822e+06	2.23325e+06
3,4-Dihydroxy-trans-cinnamate	0.712016			85.3945	179.034	Phenylpropanoids and polyketides	forward	3.30667e+06	8.32114e+06	1.14852e+07	7.02731e+06	3.16417e+06	6.28121e+06	4.44386e+07	1.14124e+07	5.70223e+06	503472	2.51101e+06	2.39489e+06	3.61878e+06	3.73276e+06	3.18996e+06	7.07854e+06	7.63385e+06	9.29093e+06	6.7526e+06	5.30358e+06	3.26488e+06	4.83947e+06	1.05032e+07	4.53675e+06	7.02941e+06	7.88581e+06	7.47995e+06	5.80392e+06
gamma-Glutamylmethionine	0.708828			378.764	277.086	Organic acids and derivatives	forward	1.82406e+06	1.07783e+06	364805	556552	781749	508586	653438	396442	763633	878363	604966	1.21533e+06	383039	524604	957558	206625	852919	1.14604e+06	1.03504e+06	1.18544e+06	275053	576777	971708	1.517e+06	1.03804e+06	900510	985318	892376
Chorismate	0.70516			198.851	225.04	Organic acids and derivatives	forward	2.68525e+06	7.31911e+06	1.65059e+07	3.87026e+06	722710	1.23658e+07	2.89173e+06	4.72764e+06	6.01404e+06	2.37268e+06	2.66058e+06	3.38701e+06	2.96582e+06	1.51169e+06	5.56494e+06	4.18541e+06	1.00851e+07	7.09781e+06	9.09369e+06	4.72541e+06	2.24404e+06	1.11523e+07	3.22093e+06	5.86944e+06	4.21895e+06	5.60516e+06	5.72178e+06	4.66936e+06
Palmitoleic acid	0.704257			198.025	253.217	Lipids and lipid-like molecules	forward	1.30211e+07	2.1629e+06	0	1.70264e+06	5.79043e+06	295259	3.15306e+06	1.02039e+06	2.82671e+06	1.16268e+06	1.12671e+06	1.7131e+06	3.63357e+06	3.71947e+06	0	1.36046e+06	2.34536e+06	2.55512e+06	1.10121e+06	1.40566e+06	1.10979e+06	941400	1.64735e+06	2.8355e+06	3.46721e+06	2.50681e+06	2.97939e+06	2.52213e+06
2-Hydroxybutyric acid	0.700514			276.802	103.039	Organic acids and derivatives	forward	2.40159e+07	1.80307e+07	1.12562e+07	1.85693e+07	4.1787e+07	1.07061e+07	1.05862e+07	2.00952e+07	6.27787e+06	2.56178e+07	9.35054e+06	1.34462e+07	9.08123e+06	1.17364e+07	7.13596e+06	9.77256e+06	1.19672e+07	1.09427e+07	8.56663e+06	7.25545e+06	8.35068e+06	5.33303e+06	1.17402e+07	1.5456e+07	1.35384e+07	1.44015e+07	1.41939e+07	1.4891e+07
Macrocarpal B	0.698509			154.159	453.262	Lipids and lipid-like molecules	forward	9.24549e+06	3.03288e+07	1.39593e+08	2.48247e+07	1.21915e+07	2.65284e+07	1.87262e+07	2.43522e+07	7.15966e+07	3.86217e+06	4.23578e+07	9.70693e+06	2.62142e+07	1.22039e+07	7.02579e+07	2.83577e+07	5.89288e+07	2.07861e+07	6.15918e+07	8.14939e+07	4.75838e+07	2.00182e+08	1.16593e+07	2.8932e+07	3.88736e+07	4.86019e+07	3.63264e+07	5.04417e+07
Lipoxin A4	0.69669			104.84	351.217	Lipids and lipid-like molecules	forward	1.70865e+07	1.63027e+07	8.66967e+06	8.65419e+06	1.44341e+07	6.79929e+06	7.73368e+06	9.41192e+06	5.34319e+06	5.70039e+06	2.19246e+07	2.12815e+07	8.83471e+06	8.33903e+06	1.44062e+07	6.13885e+06	1.45952e+07	1.52377e+07	1.26762e+07	1.66084e+07	2.43973e+07	1.39637e+07	1.84234e+07	1.45457e+07	1.25532e+07	1.27162e+07	1.17375e+07	7.94335e+06
D-Alanyl-D-alanine	0.692136			331.675	159.077	Organic acids and derivatives	forward	2.06149e+07	2.0542e+07	2.81237e+07	4.66822e+06	2.37886e+07	1.83659e+07	1.62342e+07	1.42805e+07	1.87673e+07	6.47826e+06	3.36616e+06	8.41745e+06	6.84544e+06	1.6697e+07	1.75663e+07	3.84615e+06	1.61833e+07	1.49656e+07	1.38884e+07	1.22777e+07	4.68211e+06	7.75663e+06	1.21869e+07	3.16349e+07	1.54445e+07	1.51879e+07	1.56793e+07	1.52978e+07
8-isoprostaglandin PGF2b	0.690939			193.593	353.233	Lipids and lipid-like molecules	forward	4.38893e+06	5.94106e+06	8.35211e+06	4.01093e+06	9.81731e+06	7.56703e+06	7.50711e+06	2.64407e+06	8.21823e+06	3.12959e+06	4.95527e+06	5.23485e+06	1.12796e+07	7.94804e+06	8.05162e+06	6.05268e+06	1.0103e+07	4.90373e+06	8.27525e+06	9.49924e+06	5.72172e+06	1.28244e+07	7.55098e+06	2.06112e+07	7.53305e+06	7.88118e+06	1.01487e+07	9.55214e+06
(10E,12Z)-9-HODE	0.688864			48.8218	295.228	Lipids and lipid-like molecules	forward	7.34138e+07	7.80208e+07	7.70124e+07	6.2559e+07	4.08199e+07	9.52356e+07	4.83878e+07	2.82883e+08	1.0234e+08	2.06073e+08	6.78893e+07	6.63705e+07	8.42051e+07	5.10611e+07	3.30155e+07	1.95667e+08	8.60636e+07	1.63901e+08	1.84043e+08	6.56756e+07	6.81292e+07	5.97737e+07	1.99674e+08	1.00486e+08	1.01373e+08	1.0186e+08	9.58707e+07	1.00487e+08
Thromboxane B3	0.687966			222.558	367.212	Lipids and lipid-like molecules	forward	1.61198e+06	2.31773e+06	5.18245e+06	1.16505e+06	7.49104e+06	3.01181e+06	1.1996e+06	1.38565e+06	3.10758e+06	869640	1.57999e+06	1.92705e+06	3.9387e+06	3.12079e+06	2.75652e+06	3.56442e+06	2.96427e+06	2.33614e+06	2.63463e+06	2.97659e+06	1.49412e+06	5.08348e+06	2.08621e+06	2.56811e+06	2.30203e+06	3.16275e+06	2.82924e+06	3.13147e+06
Prostaglandin D1	0.686762			101.266	353.233	Lipids and lipid-like molecules	forward	4.88388e+06	5.00404e+06	3.04066e+06	3.85937e+06	4.69544e+06	2.47084e+06	1.79576e+06	3.47267e+06	3.16985e+06	1.92565e+06	4.18067e+06	3.77689e+06	2.67397e+06	2.46775e+06	3.46761e+06	1.52657e+06	4.66647e+06	3.69482e+06	5.02045e+06	6.78119e+06	4.33018e+06	3.41514e+06	6.42331e+06	3.7556e+06	3.87245e+06	4.53929e+06	3.9202e+06	4.1786e+06
Acetylglycine	0.685418			308.645	116.034	Organic acids and derivatives	forward	3.66098e+06	3.18235e+06	4.04602e+06	3.13262e+06	3.81409e+06	1.35368e+06	3.92385e+06	4.00155e+06	1.64741e+06	3.1251e+06	5.84252e+06	2.0523e+06	1.80038e+06	2.56091e+06	1.80005e+06	3.598e+06	1.47862e+06	3.99304e+06	5.72691e+06	9.44536e+06	4.9624e+06	7.94215e+06	2.13887e+06	4.06889e+06	2.51223e+06	2.37609e+06	3.41637e+06	3.4718e+06
2-acetyl-1-alkyl-sn-glycero-3-phosphocholine	0.678022			212.935	522.355	Lipids and lipid-like molecules	forward	265988	357525	285897	1.54437e+06	642961	226926	1.49732e+06	292939	391425	326228	1.35834e+06	722802	542627	767993	277037	360464	486455	500445	281320	347317	322199	967166	445948	757573	469640	509685	446767	360976
2-Hydroxy-3-methylbutyric acid	0.674159			264.602	117.055	Lipids and lipid-like molecules	forward	8.04427e+06	1.09243e+07	1.92747e+07	5.84211e+06	4.3059e+07	1.06705e+07	2.51115e+07	1.10117e+07	3.3627e+06	0	8.18955e+06	4.9277e+06	6.08889e+06	1.5977e+07	8.87873e+06	2.72308e+07	2.64278e+07	9.82666e+06	1.06659e+06	0	1.71919e+07	3.86862e+06	3.41599e+06	4.83045e+07	1.50122e+07	1.49389e+07	1.51824e+07	1.50087e+07
Sedoheptulose	0.674103			148.17	209.066	Organic oxygen compounds	forward	7.22023e+07	1.31214e+08	5.33155e+07	4.40651e+07	7.81715e+07	2.58548e+07	2.29756e+08	1.18526e+08	3.08466e+07	6.42245e+07	1.10056e+08	6.17864e+07	4.5371e+07	1.74693e+08	1.22597e+08	3.65907e+07	1.22661e+08	2.14897e+08	8.55211e+07	2.05504e+08	9.59123e+07	1.60201e+08	1.29981e+08	3.63991e+08	1.31002e+08	1.26988e+08	1.26551e+08	1.33165e+08
Mycophenolic acid	0.67168			265.608	319.114	Organoheterocyclic compounds	forward	1.25548e+06	3.10527e+06	1.3767e+06	678403	4.976e+06	1.13194e+06	4.88735e+06	508429	1.60281e+06	359510	1.6757e+06	1.7018e+06	1.15912e+06	2.99994e+06	2.72758e+06	172481	2.62202e+06	1.00829e+07	1.18214e+06	2.26356e+06	409679	1.29219e+06	1.91446e+06	7.64835e+06	2.38734e+06	2.22934e+06	2.23962e+06	2.25491e+06
Tricosanoic acid	0.67142			40.9031	353.342	Lipids and lipid-like molecules	forward	7.85506e+06	4.81986e+06	1.15949e+06	3.19345e+06	8.24814e+06	5.1748e+06	3.8918e+06	2.16949e+06	9.87243e+06	6.86134e+06	9.46717e+06	1.47851e+07	3.17189e+06	2.93715e+06	1.34947e+07	3.79528e+06	9.25124e+06	7.37408e+06	1.31588e+07	2.75368e+07	6.75692e+06	3.84728e+06	1.23719e+07	1.9189e+07	5.62909e+06	5.13606e+06	5.22579e+06	5.01515e+06
Itaconic acid	0.669654			345.536	129.018	Lipids and lipid-like molecules	forward	3.14471e+06	3.5184e+06	0	0	5.50063e+06	1.17976e+06	5.77379e+06	5.07819e+06	2.45643e+06	1.14403e+07	3.37925e+06	7.71068e+06	2.78231e+06	1.30713e+06	1.27189e+06	2.06813e+06	1.09493e+07	7.7796e+06	4.77675e+06	5.39743e+06	0	0	9.68509e+06	7.7122e+06	5.55142e+06	4.92725e+06	5.82423e+06	5.16233e+06
Fexofenadine	0.668007			194.778	500.268	Benzenoids	forward	3.44193e+08	2.46333e+06	1.58463e+08	2.8798e+07	6.72764e+07	2.00957e+08	2.08526e+07	1.8796e+06	1.10857e+07	1.39779e+08	2.05622e+07	8.20512e+06	1.96918e+07	2.65393e+07	2.30308e+07	2.08764e+08	9.92073e+07	3.71118e+07	1.2403e+07	2.8432e+07	1.16918e+07	6.03323e+07	2.28144e+07	4.43283e+07	6.58229e+07	6.32292e+07	6.30782e+07	6.43903e+07
Diacetone alcohol	0.667562			68.2482	115.076	Organic oxygen compounds	forward	6.80147e+07	6.74403e+07	8.90513e+07	8.44213e+07	7.09699e+07	4.78231e+07	3.90992e+07	1.07596e+08	2.78986e+08	1.31828e+08	2.75013e+07	4.48171e+07	5.72042e+08	0	4.11208e+07	4.21991e+07	3.2058e+08	0	0	4.09783e+08	2.94368e+07	5.04792e+07	0	0	1.07027e+08	9.21617e+07	9.14581e+07	9.92977e+07
trans-Ferulic acid	0.661899			156.338	193.05	Phenylpropanoids and polyketides	forward	7.84194e+06	7.52312e+07	3.06918e+07	1.29522e+07	3.08001e+06	2.2274e+07	4.36601e+06	3.37742e+08	1.10675e+07	1.43133e+08	2.23223e+07	7.72908e+06	2.22323e+07	1.57697e+07	8.74672e+06	1.60904e+08	2.99668e+07	1.63128e+07	9.83687e+07	2.86055e+07	3.1209e+07	1.6244e+07	3.67079e+07	6.4139e+06	4.10808e+07	4.26526e+07	4.598e+07	4.4065e+07
Xanthoxylin	0.661876			141.362	195.066	Organic oxygen compounds	forward	3.38617e+07	8.14468e+07	1.8291e+08	6.34518e+07	0	8.41498e+07	3.28773e+07	6.1125e+08	1.18138e+07	4.90335e+08	6.92486e+07	1.82224e+07	2.03701e+08	4.91565e+07	2.94348e+07	3.5998e+08	6.92925e+07	5.53949e+07	1.30696e+08	2.74883e+07	8.64871e+07	2.95523e+07	7.44437e+07	4.75381e+07	1.14931e+08	1.18524e+08	1.21895e+08	1.19477e+08
Dodecanoylcarnitine	0.658983			159.737	342.264	Lipids and lipid-like molecules	forward	1.23552e+07	1.51965e+07	4.64792e+07	1.39612e+07	4.47996e+07	1.99498e+07	1.22011e+07	7.16062e+06	4.53109e+07	2.98714e+06	1.69063e+07	1.31657e+07	7.04328e+07	5.39689e+07	1.92261e+07	1.54722e+07	3.8792e+07	1.38104e+07	6.64788e+07	3.87575e+07	3.19917e+07	1.04022e+08	3.63184e+07	2.67804e+07	2.29962e+07	2.36676e+07	2.31364e+07	2.45496e+07
N2-gamma-Glutamylglutamine	0.657501			441.168	274.104	Organic acids and derivatives	forward	3.7452e+06	1.43063e+06	505178	1.25761e+06	3.21761e+06	1.17082e+06	1.96069e+06	1.05569e+06	108804	3.75032e+06	1.15686e+06	3.51958e+06	165977	616679	848597	200378	1.15564e+06	692139	1.93311e+06	1.08636e+06	241560	169628	427844	3.38072e+06	1.46604e+06	1.43249e+06	1.50831e+06	1.48786e+06
Vanillin	0.643638			108.799	151.039	Benzenoids	forward	2.43827e+06	6.12033e+06	1.27964e+07	5.40936e+06	3.0241e+06	9.64119e+06	3.96302e+06	1.45514e+07	4.64659e+06	7.47585e+06	5.4726e+06	5.14471e+06	1.01993e+07	4.62646e+06	5.53089e+06	4.72607e+06	7.03976e+06	7.85774e+06	1.03971e+07	1.83042e+07	6.21966e+06	3.70878e+06	1.07813e+07	1.28404e+07	8.08891e+06	6.58936e+06	4.69056e+06	7.78655e+06
3-(3,4-Dihydroxy-5-methoxy)-2-propenoic acid	0.638275			18.9724	209.045	Phenylpropanoids and polyketides	forward	1.81739e+06	1.88919e+06	1.30658e+06	1.36499e+06	1.62026e+06	1.18576e+06	1.46069e+06	1.76267e+06	1.46779e+06	1.63251e+06	1.67322e+06	1.58701e+06	1.37756e+06	1.52092e+06	1.68042e+06	1.84456e+06	1.61425e+06	1.54599e+06	1.64208e+06	1.54457e+06	1.84109e+06	1.86847e+06	1.61084e+06	1.54094e+06	2.57635e+06	3.40705e+06	1.37512e+06	2.87315e+06
Acetylcysteine	0.63616			124.549	162.022	Organic acids and derivatives	forward	1.29702e+06	6.06541e+06	8.50341e+06	5.47218e+06	2.29207e+06	5.49547e+06	2.30349e+06	924721	9.14412e+06	464571	1.04636e+06	2.82423e+06	2.9479e+06	3.23246e+06	8.49211e+06	2.02981e+06	4.00459e+07	1.60908e+07	6.65969e+07	1.26928e+07	7.76385e+06	5.30221e+06	1.18395e+07	5.46683e+06	6.65457e+06	7.2155e+06	1.13601e+07	1.16739e+07
2-Hydroxymyristic acid	0.635873			60.2629	243.196	Lipids and lipid-like molecules	forward	1.65334e+07	9.91301e+06	1.01208e+07	4.96691e+06	3.21246e+07	5.4713e+06	1.69903e+07	9.81478e+06	3.45198e+07	4.37501e+06	5.88018e+06	6.65308e+06	2.80917e+07	2.65041e+07	6.39602e+06	1.0007e+07	1.00194e+07	8.36454e+06	5.10088e+06	8.15741e+06	1.00582e+07	3.55859e+07	8.36322e+06	1.09513e+07	1.34186e+07	1.32917e+07	1.30651e+07	1.44075e+07
Rhapontigenin	0.634164			157.209	257.082	Phenylpropanoids and polyketides	forward	4.68878e+06	9.67711e+06	2.78041e+07	2.86624e+06	8.31884e+06	2.4545e+07	3.43379e+06	3.1303e+06	2.94608e+07	4.04614e+06	4.63639e+06	1.01811e+07	4.33835e+07	1.15065e+07	3.27135e+07	7.08111e+06	5.3251e+07	4.07608e+06	1.46928e+07	9.33197e+07	1.52111e+07	5.68009e+07	2.69622e+07	1.85769e+07	1.42318e+07	1.93638e+07	1.49965e+07	1.7605e+07
Gingerol	0.628023			73.9488	293.175	Benzenoids	forward	9.54729e+06	2.22413e+07	2.35452e+07	4.15703e+06	280789	1.86343e+07	1.34544e+06	2.49782e+07	3.55467e+06	1.26871e+07	1.14956e+07	7.45808e+06	6.49045e+06	2.64934e+06	4.68649e+06	1.94821e+07	1.04272e+07	3.28171e+06	1.9575e+07	1.08092e+07	1.08354e+07	9.17328e+06	1.01911e+07	3.6333e+06	9.6235e+06	1.03846e+07	9.86688e+06	9.75797e+06
3-Hydroxycapric acid	0.627739			98.5038	187.133	Organic acids and derivatives	forward	1.59267e+07	1.08416e+07	1.78523e+07	1.91839e+07	1.92821e+07	6.63069e+06	1.76189e+07	1.38602e+07	2.29837e+07	1.3395e+07	3.16103e+06	3.55515e+06	6.38259e+06	1.92751e+07	7.15139e+06	4.67944e+06	5.92284e+06	5.44225e+06	4.75866e+06	3.78659e+06	3.39592e+06	6.03843e+06	5.00188e+06	5.55735e+06	1.02279e+07	1.01302e+07	1.51616e+07	1.07666e+07
Picrotin	0.627157			252.951	309.101	Organoheterocyclic compounds	forward	3.32382e+06	9.267e+06	2.34357e+07	3.69661e+06	4.42451e+06	1.36035e+07	6.31073e+06	1.20279e+06	1.26619e+07	1.49482e+06	1.76534e+06	5.9668e+06	7.74234e+06	8.46776e+06	1.03035e+07	2.76769e+06	1.34613e+07	2.18202e+07	7.64826e+06	8.62061e+06	3.74685e+06	1.73177e+07	8.76466e+06	4.96111e+06	1.16579e+07	1.03549e+07	1.18066e+07	1.13296e+07
2'-O-Methyladenosine	0.626122			284.758	280.103	Nucleosides, nucleotides, and analogues	forward	2.60843e+06	7.40274e+06	2.25246e+06	1.64073e+06	2.64259e+06	2.89816e+06	8.36249e+06	1.52868e+06	956154	1.206e+06	3.21103e+06	6.62394e+06	1.9614e+06	5.80048e+06	2.83098e+06	1.40613e+06	4.96864e+06	9.76653e+06	5.22009e+06	4.82837e+06	1.21305e+06	2.5301e+06	2.83692e+06	8.52356e+06	4.04061e+06	3.57915e+06	3.73861e+06	3.76855e+06
Demethoxycurcumin	0.625639			195.71	337.106	Phenylpropanoids and polyketides	forward	239948	2.21458e+06	2.37434e+06	850906	1.45133e+06	2.02547e+06	1.71106e+06	1.26848e+06	2.02818e+06	820946	1.21127e+06	1.70898e+06	1.67307e+06	1.61888e+06	2.1949e+06	1.61938e+06	1.16472e+06	2.20836e+06	2.17421e+06	2.04802e+06	1.67183e+06	2.41166e+06	2.3854e+06	1.77672e+06	1.45249e+06	1.30021e+06	1.10098e+06	1.26137e+06
Rosmarinic acid	0.625319			325.99	359.081	Phenylpropanoids and polyketides	forward	801373	1.55927e+06	1.27996e+07	816445	320826	4.34232e+06	894398	671410	2.72888e+06	423425	203114	549990	534049	709991	445774	606001	1.18509e+06	2.71105e+06	2.51928e+06	1.7772e+06	364534	3.36341e+06	1.2001e+06	1.17661e+06	1.58232e+06	1.62916e+06	1.95266e+06	2.02005e+06
Isoliquiritigenin	0.620737			88.0284	255.066	Phenylpropanoids and polyketides	forward	5.23422e+06	9.86201e+06	4.82737e+07	1.37733e+07	0	5.77763e+07	0	3.45428e+07	1.43345e+07	5.34191e+07	1.19671e+07	2.93734e+06	8.33213e+06	3.02306e+06	2.05403e+06	1.97952e+07	1.23128e+07	3.554e+06	7.3561e+06	8.48963e+06	1.425e+07	1.87134e+07	8.47025e+06	6.47742e+06	1.56166e+07	1.68718e+07	1.5566e+07	1.53201e+07
Mesaconic acid	0.618856			134.57	129.018	Lipids and lipid-like molecules	forward	2.80115e+08	1.0319e+08	3.65661e+07	1.11815e+08	5.20703e+07	4.74645e+07	6.02707e+07	1.01076e+08	4.48554e+07	1.42132e+08	8.01467e+07	1.36016e+08	7.26387e+07	4.19518e+07	5.40534e+07	9.61581e+07	9.15602e+07	2.52958e+07	3.95804e+07	9.29481e+07	8.74858e+07	1.00458e+07	7.41446e+07	5.5048e+07	1.01662e+08	4.75007e+07	1.02006e+08	1.02213e+08
Isosakuranin	0.618357			308.51	447.128	Phenylpropanoids and polyketides	forward	1.42961e+06	369147	256323	259347	3.78407e+06	54475.9	1.06644e+06	125192	298034	34802.6	721297	1.26681e+06	231760	2.22379e+06	339495	165436	1.00872e+06	602424	123957	88516.7	33248.2	44310.5	84454.5	960577	740540	623804	742596	721319
D-Xylulose	0.615942			211.714	149.045	Organooxygen compounds	forward	1.75159e+07	5.85991e+07	3.49355e+07	1.34422e+07	2.03357e+06	4.08555e+07	1.38798e+07	2.17811e+08	9.23265e+06	8.02448e+07	1.79159e+07	1.50913e+07	5.09772e+07	2.33359e+07	1.57285e+07	3.65054e+07	5.04807e+07	4.00828e+07	3.77477e+07	2.61192e+07	2.25047e+07	2.06731e+07	3.74796e+07	3.75658e+07	1.93534e+07	1.53682e+07	4.68088e+07	1.75677e+07
Indole-3-carboxylic acid	0.615703			72.6564	160.04	Organoheterocyclic compounds	forward	1.3885e+07	4.96516e+07	7.61387e+07	5.63491e+07	8.997e+06	1.86898e+07	1.6514e+07	2.05962e+07	2.56191e+07	7.2421e+06	1.97675e+07	1.11101e+07	2.00749e+07	9.09901e+06	2.6406e+07	5.64094e+07	2.77425e+07	4.67323e+07	5.70044e+07	3.98478e+07	3.14226e+07	6.98709e+07	5.87072e+07	2.8023e+07	3.34569e+07	3.6293e+07	3.41501e+07	3.59443e+07
3,7-Dimethyluric acid	0.613822			401.031	195.05	Organoheterocyclic compounds	forward	3.58089e+06	972354	306325	888821	1.79809e+06	690123	478942	2.18694e+06	107132	1.47705e+08	741529	2.29305e+06	328990	381763	532106	216350	925341	1.26932e+06	1.69042e+06	470964	115820	1.29212e+06	1.19525e+06	1.29524e+06	5.39e+06	5.9146e+06	5.3673e+06	5.42332e+06
Nicotinic acid	0.608929			373.272	122.021	Organoheterocyclic compounds	forward	4.61154e+07	4.47222e+07	3.52966e+07	5.29619e+07	4.90424e+07	4.8621e+07	4.74715e+07	4.93276e+07	4.31614e+07	4.99281e+07	4.89893e+07	5.03408e+07	5.02707e+07	4.99845e+07	4.5119e+07	4.73693e+07	3.72185e+07	3.9318e+07	4.03701e+07	4.06298e+07	4.91429e+07	3.66859e+07	3.33665e+07	4.07896e+07	4.56368e+07	4.61405e+07	4.82637e+07	4.89085e+07
3,4-Dihydroxyhydrocinnamic acid	0.606892			80.5613	181.053	Phenylpropanoids and polyketides	forward	6.55686e+06	1.01384e+07	1.73492e+07	6.72911e+07	4.85941e+06	1.59643e+07	7.95584e+06	7.41638e+06	1.61478e+07	5.76158e+06	1.69088e+06	5.02261e+06	1.03543e+07	5.27607e+06	8.50705e+06	8.13633e+06	0	7.89644e+06	2.16192e+06	5.69192e+06	461640	2.06012e+07	0	8.8683e+06	4.22741e+06	7.37461e+06	5.3987e+06	7.81017e+06
Isokobusone	0.603869			17.2378	221.154	Organic oxygen compounds	forward	754826	644783	682864	642535	518066	657726	651060	734137	535022	601626	614166	750140	703984	681967	637038	660219	676664	688553	674150	624366	683341	633120	725698	662206	697678	617185	645523	620055
1-deoxy-1-(N6-lysino)-D-fructose	0.602548			465.031	132.029	Organic acids and derivatives	forward	6.00811e+06	4.11513e+06	2.81904e+06	2.62206e+06	6.11948e+06	5.01039e+06	5.78835e+06	5.87441e+06	2.66581e+06	5.06717e+06	5.40845e+06	9.43223e+06	1.30714e+06	2.34993e+06	4.09545e+06	1.8613e+06	3.07616e+06	5.40431e+06	5.65561e+06	3.47942e+06	1.31147e+06	1.6305e+06	4.24037e+06	8.09085e+06	4.69744e+06	4.50089e+06	5.03906e+06	4.77508e+06
p-Toluenesulfonic acid	0.601287			35.1941	171.011	Organic acids and derivatives	forward	875557	1.50781e+07	9.18944e+07	5.25082e+07	0	1.11102e+07	910350	1.16668e+08	0	5.71949e+07	1.70226e+07	1.57812e+06	9.46276e+06	1.51894e+06	1.64712e+06	8.60401e+07	4.47328e+06	4.61983e+06	4.32942e+07	6.42442e+06	5.43636e+07	5.55031e+06	2.61622e+06	1.90327e+06	4.74644e+07	4.01239e+07	3.6733e+07	4.0191e+07
15-Methylpalmitate	0.5986			45.1155	269.248	Organic compounds	forward	1.76794e+08	2.54644e+08	3.06995e+08	1.05588e+08	4.73561e+08	2.28065e+08	3.11458e+08	1.04298e+08	3.92062e+08	7.25594e+07	2.72965e+08	3.80929e+08	3.73939e+08	3.67089e+08	5.21221e+08	1.83466e+08	3.11761e+08	3.33412e+08	3.03019e+08	3.87919e+08	2.35123e+08	3.02757e+08	3.06144e+08	4.26414e+08	3.14752e+08	3.20191e+08	2.97686e+08	3.32386e+08
L-Glutamine	0.594985			351.401	145.061	Organic acids and derivatives	forward	1.53977e+07	7.77296e+06	3.32205e+06	548796	5.60924e+06	3.78076e+06	5.99513e+06	4.6528e+06	1.32473e+06	3.78897e+06	6.11283e+06	1.63907e+07	874676	8.73014e+06	5.4739e+06	2.64416e+06	7.30507e+06	1.26921e+07	3.74081e+06	5.23566e+06	3.51609e+06	4.71494e+06	5.54806e+06	1.73844e+07	8.21716e+06	7.87503e+06	1.17268e+06	8.2703e+06
Gluconic acid	0.593076			360.735	213.076	Organic oxygen compounds	forward	0	7.55437e+06	9.88121e+06	1.01431e+07	1.38093e+07	4.49938e+06	1.03427e+07	0	4.74409e+06	1.25351e+06	359594	986074	1.81983e+06	1.74432e+07	1.93917e+06	2.29601e+06	1.69327e+06	2.05914e+06	1.40925e+06	2.80182e+06	1.00762e+06	1.72519e+06	3.17874e+06	1.0647e+06	5.23935e+06	4.90165e+06	5.16869e+06	5.21032e+06
8-Hydroxyoctanoate	0.591071			124.54	159.102	Organic compounds	forward	2.82961e+07	2.18784e+07	1.19766e+07	8.38311e+06	1.19296e+07	9.78462e+06	6.5807e+06	6.48447e+06	9.33246e+06	1.41634e+07	5.83969e+06	1.55681e+07	4.48877e+06	5.69807e+06	9.45677e+06	4.84099e+06	1.23287e+07	1.18468e+07	9.23565e+06	1.6566e+07	5.38412e+06	1.04491e+07	2.22351e+07	1.49686e+07	6.07808e+06	1.67244e+07	7.59371e+06	8.57917e+06
1-Methyl-6-phenyl-1H-imidazo[4,5-b]pyridin-2-amine	0.590459			52.2886	223.1	Organoheterocyclic compounds	forward	2.28438e+07	5.52713e+07	1.14103e+08	1.65979e+07	3.24063e+07	7.98261e+07	3.06549e+06	2.11482e+07	6.99626e+07	1.06282e+07	1.23477e+07	3.74984e+07	3.37836e+07	2.43155e+07	3.12636e+07	2.97405e+07	3.62485e+07	3.70781e+07	3.41513e+07	2.84976e+07	1.47333e+07	5.64813e+07	2.48877e+07	2.60022e+07	3.61198e+07	3.35733e+07	3.30214e+07	3.26566e+07
2',4',6'-Trihydroxyacetophenone	0.588518			90.5887	167.034	Benzenoids	forward	1.8153e+06	8.59915e+06	3.42111e+07	8.85688e+06	559134	1.17873e+07	3.0972e+06	6.36898e+06	6.54003e+06	3.37754e+06	3.60262e+06	3.40386e+06	4.08874e+06	2.8776e+06	1.57932e+06	8.53582e+06	1.08329e+07	1.11043e+07	1.46272e+07	6.3005e+06	6.08565e+06	7.11382e+06	4.19663e+06	3.10655e+06	6.73943e+06	6.10034e+06	7.20049e+06	6.41904e+06
20-Hydroxyeicosatetraenoic acid	0.58398			49.9745	319.227	Lipids and lipid-like molecules	forward	1.90331e+07	1.08191e+07	5.92868e+06	1.11251e+07	2.19872e+07	5.08678e+06	1.68397e+07	3.20842e+06	2.23916e+07	4.68963e+06	7.83108e+06	1.39043e+07	2.35206e+07	3.83922e+07	9.5615e+06	6.4686e+06	1.6574e+07	3.04015e+07	1.85516e+07	1.02321e+07	7.70593e+06	7.46276e+06	7.09815e+07	1.35535e+07	1.80226e+07	1.85178e+07	1.9383e+07	1.85563e+07
Tetradecanedioic acid	0.581475			99.6504	257.176	Lipids and lipid-like molecules	forward	8.63674e+06	1.07863e+07	4.26661e+06	1.73931e+07	1.25562e+07	3.20274e+06	9.00893e+06	0	2.36839e+06	3.85936e+06	3.26846e+06	2.21367e+06	2.26679e+06	4.01109e+06	1.8742e+07	0	4.34683e+06	0	0	0	9.77725e+06	1.46588e+07	0	7.17122e+06	4.49477e+06	4.77745e+06	4.44383e+06	5.08312e+06
Nicotinamide riboside	0.578661			349.037	253.083	Organic oxygen compounds	forward	1.48667e+06	1.23633e+06	1.4012e+06	794635	521158	2.58624e+06	1.49415e+06	1.19069e+06	1.53856e+06	892400	683104	1.73938e+06	559530	379947	1.9477e+06	532864	1.32399e+06	3.07832e+06	3.27977e+06	1.92692e+06	297722	1.17354e+06	1.60756e+06	2.12967e+06	1.62035e+06	1.43871e+06	1.69403e+06	1.4951e+06
Ethyl glucuronide	0.576109			402.179	221.066	Organic oxygen compounds	forward	1.0813e+06	3.19516e+06	4.80378e+06	456606	0	3.02126e+06	0	1.58639e+07	1.248e+06	4.91174e+06	1.73327e+06	1.29767e+06	4.30203e+06	1.01524e+06	576270	8.68577e+06	1.77243e+06	1.49862e+06	1.26202e+06	2.83397e+06	2.08317e+06	1.92055e+06	2.1568e+06	1.75684e+06	4.48185e+06	3.86566e+06	3.8771e+06	4.05525e+06
Deoxyribose 5-phosphate	0.575071			127.125	213.015	Organic oxygen compounds	forward	5.70533e+06	6.7659e+06	1.80484e+07	4.52027e+06	532861	1.17329e+07	2.5351e+06	4.18924e+06	5.26302e+06	3.0099e+06	1.84306e+07	1.55121e+07	4.26917e+06	1.82151e+06	1.08595e+07	8.48637e+06	1.05489e+07	1.00626e+07	1.70352e+07	1.6228e+07	2.02558e+07	9.33188e+06	1.87842e+07	6.87824e+06	7.66434e+06	9.46872e+06	1.58754e+07	7.95782e+06
Dihydrojasmonic acid	0.57177			107.637	211.133	Lipids and lipid-like molecules	forward	5.9443e+06	2.65677e+07	1.87373e+08	6.9587e+07	1.20434e+06	1.57872e+07	5.58265e+06	7.7945e+07	4.45937e+06	4.79378e+07	1.51041e+07	2.87053e+06	1.88715e+07	5.64474e+06	6.80319e+06	5.14875e+07	5.84683e+06	6.43366e+06	1.84189e+07	7.24438e+06	2.67835e+07	8.15552e+06	5.00499e+06	4.50813e+06	2.78615e+07	2.51346e+07	2.75805e+07	2.91298e+07
Indoleacetic acid	0.560941			131.332	174.055	Organoheterocyclic compounds	forward	1.39845e+06	1.18279e+07	9.21124e+07	3.53931e+07	4.6649e+06	1.24054e+07	2.67502e+06	1.97835e+07	2.87352e+07	1.72438e+07	1.24445e+07	1.59223e+07	9.98575e+06	8.37329e+06	1.31252e+07	1.68774e+07	3.02417e+07	1.41574e+07	2.49137e+07	8.81465e+06	1.88692e+07	1.94704e+07	4.44291e+07	2.37661e+06	1.86145e+07	1.81179e+07	1.87769e+07	1.74287e+07
Racemethionine	0.556216			299.517	148.043	Organic acids and derivatives	forward	9.78061e+07	6.06336e+07	2.24719e+07	3.20141e+07	5.39572e+07	2.44189e+07	4.58755e+07	5.2891e+07	2.99476e+07	3.29491e+07	4.49083e+07	5.2805e+07	2.05979e+07	5.56447e+07	3.54453e+07	1.50916e+07	5.16454e+07	8.2625e+07	3.21154e+07	4.84993e+07	2.46158e+07	3.84204e+07	6.84323e+07	1.00951e+08	5.10763e+07	5.20154e+07	4.87489e+07	4.99528e+07
[8]-Dehydrogingerdione	0.553601			88.8243	317.175	Phenylpropanoids and polyketides	forward	0	2.18965e+06	0	918571	6.75521e+06	1.35251e+06	1.5868e+06	0	1.46305e+06	1.14902e+06	4.324e+06	1.05954e+06	5.3247e+06	1.31941e+07	3.66428e+06	0	1.94038e+07	0	3.17562e+06	1.1748e+07	964079	0	8.81637e+06	2.46882e+06	2.59942e+06	3.14441e+06	2.37227e+06	3.18363e+06
Dimethylmalonic acid	0.548476			204.935	131.034	Organic acids and derivatives	forward	4.19041e+06	7.72188e+06	6.06438e+06	4.90312e+06	2.5963e+06	6.36181e+06	2.57828e+06	2.63325e+07	1.97291e+06	9.32675e+06	3.96078e+06	3.69163e+06	6.36173e+06	4.58221e+06	4.22475e+06	1.03266e+07	7.14794e+06	6.13977e+06	7.85008e+06	4.92887e+06	5.49396e+06	4.45847e+06	6.22249e+06	6.80114e+06	6.4727e+06	5.64938e+06	6.64532e+06	5.7262e+06
4-Hydroxyphenylpyruvic acid	0.547396			107.197	179.034	Benzenoids	forward	3.19589e+07	6.20567e+07	4.85212e+07	1.38095e+07	5.45761e+07	1.60613e+07	2.77995e+07	8.10978e+07	2.41712e+07	6.9391e+06	2.34743e+07	1.92667e+07	1.98311e+07	4.09865e+07	1.01094e+08	6.5063e+06	3.1189e+08	4.64539e+08	2.99768e+08	2.96329e+08	1.83064e+07	1.98671e+08	6.22627e+08	3.04917e+08	6.06381e+07	1.48653e+08	9.12678e+07	1.45367e+08
N-Glycolylneuraminic acid	0.544423			403.325	324.093	Organic oxygen compounds	forward	7.98957e+06	3.04617e+06	1.12502e+06	1.5987e+06	4.28259e+06	1.49112e+06	5.83496e+06	1.08234e+06	566240	4.09532e+06	2.02638e+06	4.72781e+06	307390	1.77079e+06	805572	225679	1.43357e+06	1.95742e+06	1.12816e+06	2.35981e+06	291241	1.00867e+06	4.90751e+06	3.44608e+06	2.74053e+06	2.90606e+06	2.91738e+06	2.63259e+06
3-Hydroxyphenylacetic acid	0.542202			41.0931	151.039	Benzenoids	forward	7.99178e+06	1.84748e+07	1.52663e+07	1.77276e+07	3.37863e+06	6.83988e+06	7.5168e+06	2.91158e+07	9.00115e+06	1.06554e+07	9.68963e+06	9.58288e+06	6.21302e+06	5.58377e+06	1.10788e+07	2.04856e+07	1.39948e+07	1.34854e+07	1.41559e+07	1.98718e+07	1.14984e+07	1.03935e+07	1.32404e+07	8.69306e+06	9.95881e+06	7.73003e+06	1.40601e+07	9.20391e+06
Sorbitol	0.54108			317.732	181.069	Organic oxygen compounds	forward	7.42681e+06	5.72374e+06	3.07188e+06	4.62656e+06	4.04122e+06	3.64373e+06	2.33488e+06	3.90372e+06	2.56144e+06	7.42403e+07	2.92109e+06	4.86862e+06	1.1825e+06	2.18741e+06	3.1514e+06	1.11638e+06	5.68578e+06	7.15988e+06	2.56419e+06	3.92335e+06	1.37434e+06	2.68489e+06	5.78055e+06	7.94506e+06	3.93067e+06	3.93961e+06	4.33517e+06	4.1474e+06
Ascorbic acid	0.539086			52.7145	175.024	Organoheterocyclic compounds	forward	8.84403e+06	8.33402e+06	1.56766e+07	5.60237e+06	9.20202e+06	8.57285e+06	5.88419e+06	6.08743e+06	3.4276e+06	4.08777e+06	7.15405e+06	1.17807e+07	5.13132e+06	3.64409e+06	5.65128e+06	5.73858e+06	7.94861e+06	7.76296e+06	1.27384e+07	5.58263e+06	4.47269e+06	7.78352e+06	6.53951e+06	8.40328e+06	7.62304e+06	6.77416e+06	5.93691e+06	8.30882e+06
Levocetirizine	0.537607			35.0588	387.148	Benzenoids	forward	4.16578e+06	3.37362e+06	1.45468e+07	1.08886e+06	2.66361e+06	7.17734e+06	275317	0	1.30823e+07	0	3.49274e+06	2.14001e+07	8.99477e+06	2.63818e+06	8.85231e+06	3.80409e+06	1.02368e+07	7.46551e+06	1.78531e+06	1.44248e+07	3.87397e+06	2.98333e+07	8.35747e+06	5.89375e+06	3.74441e+06	6.55327e+06	5.45583e+06	6.96382e+06
N-Carboxyethyl-g-aminobutyric acid	0.53707			222.044	174.076	Organic acids and derivatives	forward	587403	2.48992e+06	1.82985e+07	1.93277e+07	485345	633842	2.72535e+06	1.36189e+06	566723	681393	626795	748359	387390	1.90857e+06	876127	2.22104e+06	7.22779e+06	4.06496e+06	8.73175e+06	2.98109e+06	1.23788e+06	1.51731e+06	2.72734e+06	799428	3.49018e+06	3.05481e+06	3.6375e+06	3.37363e+06
3,4-Dihydroxymandelic acid	0.535678			59.0583	183.029	Benzenoids	forward	2.13326e+06	2.57489e+06	6.60669e+06	6.28059e+06	3.06771e+06	6.22549e+06	7.65601e+06	3.83573e+06	4.2046e+06	3.26947e+06	9.7582e+06	8.57292e+06	4.34759e+06	4.09928e+06	3.86747e+06	2.87475e+06	1.14981e+07	9.53579e+06	1.41187e+07	1.57522e+07	1.50096e+07	9.22995e+06	1.48377e+07	3.89589e+06	6.54769e+06	7.41133e+06	4.85785e+06	7.61369e+06
2-Methylbenzoic acid	0.527782			39.0302	135.044	Benzenoids	forward	8.96622e+06	8.88497e+07	7.92486e+07	5.99968e+07	9.1224e+06	7.01335e+07	9.03201e+06	4.15509e+07	1.40392e+07	8.55406e+06	8.6425e+06	1.76013e+07	1.81335e+07	1.43654e+07	1.7337e+07	1.32552e+08	2.19883e+07	1.752e+07	2.58684e+07	1.81817e+07	1.38503e+07	1.76438e+07	1.71302e+07	1.11838e+07	3.28285e+07	1.14625e+07	1.17461e+07	4.15169e+07
5'-Methylthioadenosine	0.520456			381.322	296.081	Nucleosides, nucleotides, and analogues	forward	332828	60180.7	216870	39567.9	125707	249676	267200	13752.8	840953	29898.1	74557	292907	376263	256789	397365	63459.6	227626	517010	178818	464439	172086	878906	269422	449458	341957	338128	287695	297810
2-Azetidinecarboxylic acid	0.515053			337.47	100.039	Organic acids and derivatives	forward	4.15902e+06	2.58461e+06	1.80588e+06	1.48386e+06	3.31293e+06	2.01134e+06	3.18405e+06	837239	1.37835e+06	1.04492e+06	1.67226e+06	1.82343e+06	1.34656e+06	3.26379e+06	2.01033e+06	1.02285e+06	2.88994e+06	3.0755e+06	1.86389e+06	1.79133e+06	1.30669e+06	1.98457e+06	1.86373e+06	3.57681e+06	1.96265e+06	2.14893e+06	2.31345e+06	2.46972e+06
Alpha-Lactose	0.514413			402.128	341.109	Organic oxygen compounds	forward	786089	2.44662e+06	3.14794e+06	337612	978299	2.74998e+06	531159	8.29893e+06	770748	6.296e+06	944240	1.29205e+06	2.70087e+06	427685	1.30474e+06	6.97517e+06	1.86928e+06	2.7656e+06	1.21833e+06	1.63921e+06	976673	1.37597e+06	1.9397e+06	2.67012e+06	2.46311e+06	2.61442e+06	2.58526e+06	2.94636e+06
2-Oxo-4-methylthiobutanoic acid	0.512014			61.1196	147.011	Lipids and lipid-like molecules	forward	9.0815e+06	2.96746e+07	7.21101e+06	3.26066e+06	9.43384e+06	4.00058e+06	1.42959e+07	1.05387e+07	5.79252e+06	2.61062e+06	2.34813e+07	5.69925e+06	6.75461e+06	5.32978e+07	3.53638e+07	1.14314e+06	1.70964e+08	2.00362e+08	4.14698e+08	1.40824e+08	3.97067e+07	8.90101e+07	5.25034e+08	1.4542e+08	8.36239e+07	1.02227e+08	8.26288e+07	8.47272e+07
Alpha-Hydroxyisobutyric acid	0.5			9.31107	103.039	Organic acids and derivatives	reverse	892858	712649	828922	888430	923659	825289	860368	845011	825703	563119	952192	955912	777091	706309	946999	888197	1.06828e+06	827909	932505	731210	925073	828237	672457	836503	706944	883147	996421	887948
cis,cis-Muconic acid	0.5			17.811	141.016	Lipids and lipid-like molecules	reverse	5.86804e+07	6.52816e+07	7.16026e+07	6.61479e+07	5.60873e+07	6.64912e+07	6.01633e+07	3.30119e+07	6.1773e+07	5.72475e+07	5.69061e+07	6.66116e+07	6.63075e+07	5.82874e+07	5.68698e+07	5.83555e+07	6.46909e+07	6.81657e+07	6.75323e+07	6.64394e+07	7.07803e+07	6.71776e+07	6.5751e+07	6.4079e+07	6.84262e+07	6.30115e+07	6.37073e+07	6.28345e+07
L-Alloisoleucine	0.5			17.8366	130.087	Organic acids and derivatives	reverse	1.59432e+06	1.18368e+06	1.41899e+06	1.53599e+06	1.53072e+06	1.71324e+06	1.11026e+06	1.15137e+06	1.51402e+06	1.73021e+06	1.50128e+06	1.03627e+06	1.25728e+06	1.14042e+06	1.17382e+06	1.88915e+06	1.61921e+06	1.33936e+06	1.84175e+06	1.61709e+06	1.51831e+06	1.48803e+06	1.10301e+06	1.23771e+06	1.69697e+06	1.83984e+06	2.46669e+06	1.64791e+06
Thymine	0.5			10.5233	125.035	Organoheterocyclic compounds	reverse	1.6235e+06	1.19443e+06	1.49941e+06	1.42084e+06	1.34439e+06	1.32396e+06	1.50181e+06	1.41242e+06	1.47836e+06	1.45411e+06	1.49888e+06	1.47212e+06	1.03807e+06	1.30455e+06	1.53224e+06	1.72408e+06	1.45753e+06	1.28873e+06	1.37417e+06	1.25396e+06	1.33697e+06	1.37352e+06	1.28306e+06	1.48821e+06	1.3606e+06	1.26435e+06	1.58839e+06	1.21926e+06
Deoxyribose 1-phosphate	0.499166			20.2658	213.015	Organic oxygen compounds	reverse	2.02342e+06	1.25013e+07	4.00598e+06	2.86628e+06	2.9645e+06	1.6109e+06	2.95634e+06	2.12897e+06	2.06511e+06	3.92517e+06	3.29049e+06	2.78855e+06	1.18249e+06	2.68447e+06	3.21816e+06	8.92389e+06	1.40534e+06	2.50638e+06	1.70446e+06	2.6347e+06	1.9856e+06	2.85497e+06	1.87398e+06	2.79801e+06	2.61654e+06	1.66073e+06	2.69705e+06	2.27112e+06
Oleoyl glycine	0.498981			99.2618	338.27	Organic acids and derivatives	forward	2.73527e+06	986446	815719	842427	1.06435e+07	1.87531e+06	5.5738e+06	982107	2.30488e+07	406016	1.76456e+06	7.95384e+06	9.4836e+06	6.34446e+06	7.16048e+06	787461	5.22441e+06	4.28193e+06	3.95461e+06	6.65132e+06	1.82687e+06	6.22374e+06	5.17845e+06	1.52237e+07	3.70615e+06	2.63045e+06	6.34242e+06	6.97632e+06
dUMP	0.49724			231.118	307.034	Nucleosides, nucleotides, and analogues	forward	4.08513e+06	2.55571e+06	0	4.12113e+06	3.41492e+06	520857	1.74707e+06	3.87859e+06	0	3.6016e+06	1.90111e+06	2.1602e+06	1.5468e+06	705627	843980	2.145e+06	850057	1.08756e+06	634663	1.54672e+06	1.13375e+06	0	1.04252e+06	2.03783e+06	2.33988e+06	2.15517e+06	2.29011e+06	1.03595e+06
(1R,2S,3R)-2-Acetyl-4(5)-(1,2,3,4-tetrahydroxybutyl)imidazole	0.493576			327.014	229.082	Organic oxygen compounds	forward	7.8346e+06	5.1999e+06	3.23601e+06	6.27491e+06	7.58138e+06	1.19168e+06	8.43085e+06	3.96146e+06	2.46097e+06	5.66368e+06	1.12953e+07	1.15333e+07	1.39988e+06	1.67734e+06	4.47736e+06	1.35403e+06	7.68303e+06	2.85474e+06	3.95127e+06	3.68042e+06	935753	892892	2.26025e+06	2.16967e+06	3.39307e+06	2.6464e+06	3.65755e+06	3.59379e+06
Methylgingerol	0.483138			83.7542	307.191	Benzenoids	forward	3.25418e+06	2.34825e+06	2.41729e+06	803796	0	2.67136e+06	0	1.28824e+06	0	235668	3.84999e+06	225557	2.49584e+06	738972	6.31273e+06	4.1602e+06	7.36244e+06	410088	4.09277e+06	5.93757e+06	5.6685e+06	7.43551e+06	4.5691e+06	0	2.41883e+06	1.95314e+06	2.4046e+06	3.6399e+06
5-Thymidylic acid	0.478341			424.028	321.049	Nucleosides, nucleotides, and analogues	forward	36786.5	326681	0	0	0	476280	0	20090.5	199519	0	106625	2.1878e+06	9725.65	242378	264681	13648.9	409906	214631	43407.9	853454	6016.45	31482.1	157768	722941	316730	297527	285777	260622
N-Formyl-L-aspartate	0.476542			409.024	160.024	Organic acids and derivatives	forward	7.5816e+06	6.26793e+06	5.78208e+06	1.96541e+06	7.16499e+06	8.19827e+06	5.60336e+06	5.88205e+06	3.62409e+06	4.29053e+06	3.50012e+06	5.13763e+06	534537	2.15358e+06	7.73073e+06	688897	1.51275e+07	1.5786e+07	7.41794e+06	5.49165e+06	502048	2.04347e+06	2.56072e+07	1.76647e+07	8.07168e+06	8.39155e+06	8.71704e+06	8.61415e+06
N-Acetylgalactosamine 6-sulfate	0.475831			274.255	300.039	Organic oxygen compounds	forward	2.44957e+07	1.41029e+07	3.33381e+06	2.61661e+06	6.65339e+06	3.80456e+06	6.85359e+06	857690	1.03656e+06	3.51829e+06	2.10461e+06	6.18115e+06	2.2008e+06	2.26232e+06	3.71834e+06	1.5506e+06	4.06019e+06	4.37741e+06	4.06378e+06	2.43259e+06	1.46652e+06	2.82795e+06	1.93403e+06	9.55405e+06	5.0812e+06	4.48899e+06	4.88193e+06	5.34841e+06
beta-D-Glucosamine	0.47154			406.666	214.048	Organooxygen compounds	forward	8.71778e+07	4.57724e+06	7.07287e+06	1.26789e+07	3.27909e+07	2.1898e+07	5.41725e+06	4.69752e+07	2.51194e+06	6.82359e+07	5.03457e+06	9.71532e+06	823886	1.60457e+06	858173	6.95132e+06	1.09833e+06	2.3387e+06	1.90287e+06	793335	534183	647929	1.15499e+06	4.1756e+06	1.64773e+07	1.5318e+07	1.71749e+07	1.64264e+07
Adipic acid	0.448325			62.3201	145.05	Lipids and lipid-like molecules	forward	2.15046e+07	1.6658e+07	1.2774e+06	1.78985e+07	1.84985e+07	1.48345e+07	1.53183e+07	1.39458e+07	8.59445e+06	2.05057e+07	2.22067e+07	1.90426e+07	1.15638e+07	3.62378e+07	1.62532e+07	1.66517e+07	5.72698e+07	1.32481e+08	2.23717e+07	6.25612e+07	1.4077e+07	1.00465e+08	1.31029e+08	8.08311e+07	3.16953e+07	3.0298e+07	3.06584e+07	2.92782e+07
N-Acetylvaline	0.446805			208.194	158.081	Organic acids and derivatives	forward	1.04755e+07	5.99166e+07	0	2.03693e+07	7.15639e+06	7.6241e+06	3.11773e+06	6.26492e+06	5.05067e+06	4.95377e+06	3.51595e+06	8.15457e+06	3.29662e+06	3.56674e+06	5.53303e+06	3.47623e+06	6.93386e+06	2.55274e+07	3.92652e+06	5.96046e+06	3.62015e+06	3.81929e+07	7.18174e+06	7.88182e+06	1.42172e+07	1.15141e+07	1.19117e+07	1.22204e+07
Thyrotropin releasing hormone	0.444974			94.8345	361.165	Organic acids and derivatives	forward	3.78389e+06	9.77609e+06	2.03198e+07	3.20785e+06	1.06866e+07	1.25626e+07	1.21805e+07	0	1.27758e+06	0	6.3751e+06	6.33015e+06	1.09181e+07	2.24826e+07	9.933e+06	3.55799e+06	5.46438e+06	355003	5.62833e+06	7.23117e+06	2.05954e+06	9.26108e+06	4.52284e+06	0	1.19953e+06	1.08903e+06	1.24265e+06	509434
Uridine 5'-monophosphate	0.442856			451.507	323.028	Nucleosides, nucleotides, and analogues	forward	296148	149785	30411.8	32627.5	417791	384199	113941	53747.4	63256.6	220140	50336.9	1.76735e+06	16320.2	17391.6	148111	25942.8	161312	54159.1	390604	79784.1	10622.6	15000.6	54193.2	520346	179945	105738	240789	206200
Parabanic Acid	0.43781			3.25026	112.998	Organoheterocyclic compounds	reverse	6.43352e+06	6.11303e+06	5.61088e+06	8.29362e+06	5.41615e+06	7.53796e+06	7.18317e+06	7.83563e+06	4.90341e+06	7.79522e+06	0	0	6.90586e+06	5.57177e+06	7.3393e+06	6.16377e+06	6.92115e+06	6.81859e+06	7.65311e+06	7.36944e+06	7.70186e+06	7.15348e+06	5.32404e+06	6.29872e+06	0	6.81192e+06	6.43836e+06	6.54949e+06
Dihydrolipoate	0.418723			345.521	207.05	Lipids and lipid-like molecules	forward	4.41673e+06	6.18314e+06	6.0712e+06	2.78018e+06	1.59437e+06	2.04174e+06	1.64558e+06	373015	1.37912e+06	788954	553555	482965	538285	1.6936e+06	818035	650520	1.22179e+06	1.19775e+06	1.56823e+06	812464	323915	834627	735429	640899	2.00217e+06	1.61807e+06	1.62259e+06	1.66635e+06
Shikimic acid	0.416871			155.224	173.045	Organic oxygen compounds	forward	1.46255e+07	3.46612e+07	1.2245e+08	1.10775e+07	1.32439e+07	3.32924e+07	1.06299e+07	2.24621e+07	4.19595e+07	1.43968e+07	1.95027e+07	1.23009e+07	1.57151e+07	6.56205e+06	1.94214e+07	2.02879e+07	3.10374e+07	4.44807e+07	4.25663e+07	3.47372e+07	1.6857e+07	7.47447e+07	2.54968e+07	1.895e+07	2.12019e+07	2.22105e+07	1.99903e+07	1.86366e+07
5-Methylcytidine	0.414296			404.712	256.094	Nucleosides, nucleotides, and analogues	forward	2.19351e+06	209519	342810	127849	472948	215809	432951	768821	170170	248815	324447	253757	175940	733178	235152	142601	270280	403422	561054	320816	200647	372024	221206	474183	257311	269491	241248	241480
Zeranol	0.407362			76.9865	321.17	Phenylpropanoids and polyketides	forward	1.47635e+07	4.95776e+06	5.94782e+06	5.38016e+06	6.18149e+06	6.3317e+06	934907	2.30781e+06	1.03052e+06	3.005e+06	4.22168e+06	2.81134e+06	5.83924e+06	3.70662e+06	5.20455e+06	2.72767e+06	1.29456e+07	2.57117e+06	6.71962e+06	8.10292e+06	3.59859e+06	1.17333e+07	5.49185e+06	2.46997e+06	7.71483e+06	7.22229e+06	6.47634e+06	7.59903e+06
2,3-Dinor-TXB2	0.397053			320.077	341.197	Lipids and lipid-like molecules	forward	1.61914e+06	939497	1.74937e+06	533053	897670	1.01854e+06	439091	239280	700851	0	274632	454131	553209	701964	915844	388621	731485	486148	1.08662e+06	535422	351107	977477	449641	890063	676610	791374	811086	682770
Tyrosol	0.383328			31.7733	137.06	Benzenoids	reverse	1.81413e+06	1.13114e+06	1.09324e+06	535335	3.35299e+06	1.54937e+06	1.27522e+06	1.72956e+06	3.43262e+06	630688	911237	1.11595e+06	763618	2.11264e+07	2.76272e+06	1.85831e+06	1.21579e+06	2.27599e+06	1.45796e+06	979438	2.05959e+06	387651	754326	2.09223e+06	3.86577e+06	4.15687e+06	3.57879e+06	4.7147e+06
D-2,3-Dihydroxypropanoic acid	0.38036			308.767	105.018	Organic oxygen compounds	forward	3.87362e+07	3.75908e+07	8.82239e+06	3.9618e+07	1.36246e+07	1.27699e+07	2.70749e+07	4.76405e+07	1.96097e+06	4.28873e+07	3.0732e+07	1.53728e+07	4.82499e+06	1.42455e+07	1.83697e+07	6.43911e+06	1.11556e+07	9.82076e+06	7.78051e+06	1.62604e+07	9.28221e+06	6.07462e+06	2.00448e+07	7.08164e+07	2.29589e+07	2.17154e+07	2.33861e+07	2.37643e+07
Enterodiol	0.376077			49.8102	301.144	Lignans, neolignans and related compounds	forward	4.08958e+06	2.54616e+07	2.37623e+07	1.05751e+07	959088	6.78047e+06	3.92607e+06	3.85987e+07	4.20253e+06	6.76332e+06	9.47484e+06	1.90035e+07	3.70597e+06	1.63431e+06	9.14754e+06	1.65287e+07	1.74488e+07	5.5512e+06	1.42117e+07	1.37531e+07	1.87391e+07	6.90534e+06	2.65955e+07	1.42057e+06	1.11034e+07	8.99151e+06	9.49645e+06	1.1078e+07
				56.8313	241.073			3.10906e+07	1.52804e+08	2.20731e+08	7.78438e+07	4.80613e+07	2.94641e+08	2.07759e+08	5.64558e+07	9.44356e+07	2.06832e+07	1.61559e+07	6.51816e+07	1.09937e+08	3.45247e+08	8.1011e+07	1.02298e+08	1.04483e+08	8.08831e+07	5.00091e+07	4.74136e+07	9.14691e+07	7.36422e+07	1.26458e+08	1.13649e+08	1.11863e+08	1.30075e+08	1.21014e+08	1.24083e+08
				186.809	98.0238			4.35349e+08	1.22697e+09	8.80663e+08	4.5747e+08	1.75211e+09	1.29899e+09	8.31487e+08	8.98837e+08	9.40907e+08	5.0774e+08	9.78432e+08	1.39348e+09	3.51279e+08	4.99567e+08	2.07352e+09	3.91991e+08	9.26114e+08	2.24704e+09	1.40336e+09	1.11979e+09	5.1244e+08	4.70038e+08	1.09302e+09	2.52394e+09	1.12617e+09	1.07864e+09	1.26068e+09	1.27104e+09
				196.023	519.332			3.81703e+07	4.34599e+07	7.80473e+07	2.80277e+07	9.76778e+06	3.83572e+07	1.69726e+07	2.46112e+07	2.99156e+07	8.55856e+06	7.81785e+06	3.30408e+06	2.89418e+07	3.09197e+07	5.54164e+06	1.26004e+07	1.70535e+07	2.70865e+07	3.15773e+07	2.26622e+07	1.43295e+07	3.58637e+07	3.14463e+07	1.63291e+07	2.72636e+07	2.81036e+07	2.80135e+07	2.62117e+07
				24.9433	465.12			2.19019e+08	1.67124e+08	1.52946e+08	6.43047e+07	2.41933e+08	7.14723e+07	2.73542e+08	2.17739e+07	1.10044e+08	9.06313e+07	1.84113e+08	1.40737e+08	2.07444e+08	1.88877e+08	1.86422e+08	8.00495e+07	2.00743e+08	2.09302e+08	1.09785e+08	1.36694e+08	9.646e+07	9.97046e+07	2.03146e+08	2.50636e+08	1.43615e+08	1.92912e+08	1.55658e+08	1.62418e+08
				126.434	405.264			3.65657e+08	2.13395e+07	6.35547e+07	6.46053e+07	3.68823e+07	2.35532e+08	1.59055e+07	7.10671e+06	1.13073e+07	3.16412e+07	3.27549e+07	4.2198e+07	9.35118e+07	9.67704e+06	1.23953e+08	2.8051e+08	2.84012e+07	9.1621e+07	5.67407e+07	5.76874e+07	6.9887e+07	3.9981e+08	1.66414e+08	2.15996e+08	8.48133e+07	9.54718e+07	9.81402e+07	9.71941e+07
				100.096	389.269			1.2072e+08	1.76314e+08	3.23868e+08	3.90116e+07	8.26773e+07	2.99625e+08	1.13175e+08	1.33184e+08	5.13043e+08	7.76052e+07	1.10352e+09	7.74546e+07	1.62082e+09	2.92434e+08	3.38278e+08	1.71458e+08	4.42258e+08	4.53943e+08	1.3921e+09	7.6074e+08	4.70913e+08	1.07227e+09	1.43825e+09	6.527e+08	7.91944e+08	4.49436e+08	4.4067e+08	7.60643e+08
				266.571	379.249			2.0334e+06	1.43482e+06	7.70591e+06	1.09717e+06	1.33841e+07	6.51584e+06	4.29104e+07	304640	1.80928e+07	5.54933e+06	6.83165e+06	5.77443e+06	2.39768e+07	2.55708e+07	1.67194e+07	2.43698e+06	3.50315e+07	1.98482e+07	5.00002e+07	1.5285e+07	7.07655e+06	1.06715e+07	8.3843e+06	1.15652e+07	1.95045e+07	1.41668e+07	1.4833e+07	1.49019e+07
				203.864	365.233			7.20044e+07	2.55883e+08	2.74405e+08	8.99556e+07	1.03638e+09	2.46693e+08	2.0969e+09	3.14832e+06	5.12859e+07	1.61005e+08	2.23025e+08	1.92481e+08	1.30511e+08	1.44528e+09	3.29365e+08	1.35886e+08	6.04538e+07	6.51625e+06	8.92182e+06	2.45084e+08	5.17364e+06	2.49135e+08	4.49539e+06	1.1281e+07	3.44332e+08	3.43934e+08	3.5166e+08	3.39704e+08
				76.1089	485.327			8.70011e+07	4.26534e+08	3.9699e+08	1.80912e+08	1.70574e+07	6.48187e+07	2.07834e+07	1.82217e+07	5.33673e+07	2.53767e+07	2.70977e+07	5.24211e+07	8.91265e+07	4.76863e+07	4.66578e+07	1.85132e+07	1.06737e+08	2.61361e+07	8.87732e+07	1.13649e+08	8.98175e+07	1.16282e+08	4.0805e+07	2.44366e+07	9.09264e+07	9.67807e+07	9.77342e+07	1.07975e+08
				241.377	281.139			1.0139e+06	1.38043e+06	8.03839e+06	1.46157e+06	1.65127e+06	2.78356e+06	3.01772e+06	1.63994e+06	2.03436e+06	842274	1.17227e+06	1.68554e+06	1.68796e+06	3.73194e+06	2.39414e+06	2.29619e+06	2.07124e+06	1.99949e+06	2.02359e+06	2.20507e+06	1.11834e+06	4.95578e+06	2.7078e+06	2.42466e+06	1.56129e+06	3.27663e+06	2.96015e+06	1.68243e+06
				358.408	114.019			4.46712e+06	3.86036e+06	3.58309e+06	3.67247e+06	3.38282e+06	3.71294e+06	4.15859e+06	5.33139e+06	2.50392e+06	3.98643e+06	3.73281e+06	7.80535e+06	2.52655e+06	2.28672e+06	3.70502e+06	3.23272e+06	2.40329e+06	3.83382e+06	2.92016e+06	3.17667e+06	2.59872e+06	1.73074e+06	1.96587e+06	7.30479e+06	3.47579e+06	3.20355e+06	3.76536e+06	3.9805e+06
				238.515	499.306			3.46106e+07	1.4575e+08	4.32316e+08	1.58727e+08	1.45075e+07	3.44499e+07	5.73081e+07	3.63201e+07	4.71016e+07	8.89085e+06	1.87924e+07	2.80966e+07	6.4001e+07	8.15756e+07	4.38429e+06	1.82753e+07	8.23174e+07	3.03975e+07	9.20177e+07	5.81349e+07	4.31516e+07	8.81042e+07	2.11406e+07	9.90618e+06	7.10512e+07	7.21894e+07	7.00128e+07	7.30218e+07
				330.721	344.083			2.84143e+06	2.87227e+06	1.64145e+06	1.93472e+06	272996	2.38764e+06	838697	3.27667e+07	821506	1.42783e+07	6.86765e+06	1.48592e+06	2.05263e+07	3.89789e+06	1.21213e+06	1.89767e+07	3.09019e+06	628041	4.09507e+06	1.33016e+06	7.0398e+06	1.46629e+06	2.84304e+06	1.47129e+06	3.86535e+06	4.06305e+06	4.18381e+06	4.35264e+06
				276.506	421.259			7.47135e+06	1.18161e+07	1.32472e+07	6.40587e+06	4.67121e+07	5.95081e+06	2.88555e+07	1.94795e+06	8.4863e+06	3.96949e+06	3.47857e+06	5.74284e+06	3.25847e+07	4.08767e+07	9.41494e+06	2.69425e+06	9.62014e+06	8.14808e+06	5.08768e+06	5.19337e+06	5.55019e+06	1.35517e+07	9.22999e+06	2.48053e+07	1.13983e+07	1.007e+07	1.08207e+07	8.13609e+06
				169.975	483.272			4.71621e+07	5.61671e+07	1.25458e+08	2.05699e+08	1.28282e+08	3.4067e+07	1.46335e+08	2.49651e+08	8.12142e+07	6.65616e+07	1.56883e+08	1.02281e+08	5.1179e+07	1.10608e+08	8.58572e+07	1.14618e+08	6.8069e+07	8.91085e+07	1.06975e+08	7.51932e+07	6.88221e+07	2.44237e+08	4.71155e+07	7.98565e+07	1.09185e+08	8.39144e+07	8.61714e+07	8.79098e+07
				218.594	365.233			4.44385e+07	1.94041e+08	1.85376e+08	7.6547e+07	6.12726e+08	1.80586e+08	3.23064e+08	5.00187e+06	3.79948e+07	4.9767e+07	1.03774e+08	1.14401e+08	3.35833e+07	3.68736e+08	1.65747e+08	5.28834e+07	4.32894e+07	1.1233e+07	6.0784e+06	1.87698e+08	4.98401e+06	1.75494e+08	1.01025e+07	1.52553e+07	1.37174e+08	1.26101e+08	1.35468e+08	1.25514e+08
				279.685	395.207			9.11464e+06	7.56248e+06	1.69828e+07	4.50752e+06	5.54248e+07	7.2684e+06	3.1191e+07	579746	1.15698e+07	4.61002e+06	4.72406e+06	9.33014e+06	1.03505e+07	4.02667e+07	9.95146e+06	2.13327e+06	8.87525e+06	2.9076e+06	2.38667e+06	1.03262e+07	1.87426e+06	1.19129e+07	3.59616e+06	4.02242e+06	1.23526e+07	1.12599e+07	1.53625e+07	1.24936e+07
				194.947	463.307			1.05953e+07	4.06433e+06	6.42867e+06	5.10771e+06	1.97124e+07	5.86565e+06	2.58721e+07	1.53171e+06	1.23631e+07	5.10004e+06	5.43892e+06	4.54904e+06	2.33369e+07	3.99782e+07	3.77767e+06	3.54981e+06	1.0199e+07	4.72392e+06	3.75031e+07	3.26515e+06	3.66708e+06	7.5355e+06	9.18579e+06	5.87246e+06	8.76766e+06	1.14321e+07	7.88974e+06	1.21757e+07
				9.30935	183.004			1.32957e+06	1.15821e+06	1.78396e+06	1.23819e+06	1.22204e+06	1.35251e+06	1.12092e+06	2.42779e+06	838915	1.69432e+06	1.35146e+06	1.39495e+06	1.3032e+06	1.08186e+06	1.4873e+06	1.38845e+06	1.02802e+06	1.58302e+06	1.16264e+06	1.33078e+06	1.3397e+06	1.39259e+06	1.4542e+06	1.57861e+06	1.69536e+06	1.19094e+06	1.38709e+06	1.33024e+06
				282.032	533.348			700339	2.33214e+06	1.01381e+06	2.00744e+06	1.02033e+08	1.6826e+06	1.08335e+08	19452.3	9.58128e+06	8.49698e+06	8.07009e+06	2.75765e+06	7.90511e+06	3.91826e+07	1.15694e+07	442824	1.7612e+07	3.35739e+06	797088	6.7784e+06	1.85606e+06	2.81227e+06	2.98059e+06	2.06888e+06	1.70594e+07	1.63754e+07	1.64292e+07	1.7046e+07
				184.39	503.3			2.41367e+07	3.09703e+07	3.40027e+07	1.45261e+07	4.62803e+07	1.5596e+07	3.02894e+07	1.3341e+07	1.0824e+08	6.53797e+06	7.17603e+07	1.91539e+07	8.73655e+07	8.05985e+07	7.61436e+07	3.423e+07	1.03374e+08	8.11914e+07	1.09071e+07	5.78919e+07	4.20916e+07	9.1588e+07	3.96414e+07	4.34162e+07	4.47121e+07	4.25142e+07	4.45335e+07	4.45472e+07
				266.724	519.296			122665	0	36099.6	0	230443	38901.5	44648.4	0	558252	32411.8	162194	0	131303	258001	355275	31476.2	362153	432872	63732.7	218657	141516	375268	177414	254184	156746	198442	278487	257530
				34.0847	474.362			5.14663e+07	5.79042e+07	4.59202e+07	6.00893e+07	1.07151e+08	6.5656e+07	1.22643e+08	1.52016e+07	7.79125e+07	1.11563e+08	7.58013e+07	5.14428e+07	1.33773e+08	1.63773e+08	8.6558e+07	3.11987e+07	6.84255e+07	6.88313e+07	7.87804e+07	7.09078e+07	5.75776e+07	1.21535e+08	1.4863e+08	4.2243e+07	6.7424e+07	6.34903e+07	6.00205e+07	6.15435e+07
				253.063	363.181			8.49454e+06	5.17145e+06	7.57999e+06	5.56208e+06	2.19799e+07	4.36241e+06	1.15421e+07	335602	7.76558e+06	2.38993e+06	2.13351e+06	4.25142e+06	1.55385e+07	4.08752e+07	5.50177e+06	1.07264e+06	8.57168e+06	5.91127e+06	3.71419e+06	4.76793e+06	2.9372e+06	9.5922e+06	5.20504e+06	5.10174e+06	8.60539e+06	7.98822e+06	8.70037e+06	8.23654e+06
				401.041	367.105			5.62692e+06	5.65189e+06	3.34863e+06	2.05168e+06	1.10706e+07	2.21034e+06	3.46352e+06	1.05468e+06	867151	1.35641e+06	2.37745e+06	2.65278e+06	760835	3.48945e+06	1.53114e+06	416799	2.9822e+06	2.71906e+06	1.61417e+06	3.59278e+06	133537	1.04687e+06	2.82565e+06	1.94504e+06	2.68428e+06	2.96168e+06	2.94756e+06	2.725e+06
				330.541	462.092			370992	498624	316821	59136.2	763517	547990	268991	176765	187368	67053.7	92586	61370.2	84356.3	1.08599e+06	152572	198058	283202	227125	208990	31637.5	31076.6	57702.2	27273.3	223705	227479	250010	241018	272528
				174.334	545.278			1.05505e+06	329031	2.05311e+06	977062	1.55134e+07	1.06753e+06	4.67083e+06	937428	4.26659e+06	1.46086e+06	2.43216e+06	1.09843e+06	3.41257e+06	1.03229e+07	3.85429e+06	125101	4.39312e+06	2.59119e+06	1.31014e+06	3.59764e+06	434169	4.93381e+06	2.24815e+06	1.91017e+06	3.1307e+06	9.33792e+06	2.86555e+06	3.89229e+06
				165.328	714.508			2.56727e+07	1.87255e+07	2.08059e+07	3.12965e+07	1.17747e+07	2.56071e+07	2.04551e+07	2.27019e+07	5.4348e+06	4.24102e+07	1.82685e+07	3.20712e+07	1.60033e+07	1.12687e+07	1.5365e+07	1.98993e+07	1.31002e+07	1.18023e+07	1.83493e+07	1.25646e+07	5.12707e+06	8.09891e+06	1.28052e+07	1.96475e+07	1.39881e+07	1.37239e+07	1.27075e+07	1.33562e+07
				211.781	343.212			6.62007e+06	1.56556e+07	3.48983e+07	7.82522e+06	3.87781e+06	2.26343e+07	7.62565e+06	2.04424e+07	1.81037e+07	1.3512e+07	5.98587e+06	1.25205e+07	1.19187e+07	6.44995e+06	1.23069e+07	1.41507e+07	1.56289e+07	1.30943e+07	2.33469e+07	1.60391e+07	1.15174e+07	2.69764e+07	9.82117e+06	1.56406e+07	1.44447e+07	1.51017e+07	1.42321e+07	1.4858e+07
				60.0144	766.531			3.22824e+06	6.85373e+06	6.31288e+06	5.13273e+06	6.97064e+07	4.67192e+06	4.30963e+07	5.24606e+06	2.38387e+07	4.7268e+06	7.67439e+06	1.65831e+06	1.44755e+07	1.45368e+07	4.20675e+06	1.62886e+06	7.19667e+06	1.73572e+06	1.54457e+06	2.11948e+06	533238	1.44335e+06	2.58833e+06	1.36177e+06	8.07073e+06	8.40122e+06	7.50842e+06	8.80761e+06
				265.758	610.305			0	306937	120801	24786	1.09638e+06	60713.6	2.44526e+06	0	0	0	55876.7	108692	51492.1	1.46193e+06	137441	0	30669.5	0	0	260910	0	213309	0	0	216160	365168	329344	484191
				48.9468	800.514			2.10427e+06	317598	1.68641e+06	986857	484557	590604	2.48509e+06	177037	271560	1.14022e+06	332440	0	9.66043e+06	7.76929e+06	736605	482054	841319	0	1.11551e+06	711063	471907	574949	164692	0	1.4021e+06	1.6474e+06	2.01993e+06	1.26001e+06
				327.061	185.118			4.35321e+06	3.90641e+07	6.17459e+07	6.06552e+07	2.6813e+07	4.86479e+07	5.50415e+07	2.78632e+06	2.90316e+07	3.98965e+06	2.5137e+06	4.13588e+06	8.00128e+06	7.59166e+07	1.76686e+07	1.2013e+07	1.02485e+07	1.75767e+07	4.93109e+06	5.17207e+06	3.67293e+06	7.22662e+06	1.70954e+07	4.62925e+06	2.47843e+07	2.44318e+07	2.46692e+07	2.50032e+07
				296.984	363.145			890142	1.65177e+06	5.19431e+06	542566	8.18821e+06	2.34272e+06	731914	864518	2.19626e+06	389968	367059	1.01113e+06	716791	567646	661250	562331	1.97558e+06	1.58308e+06	1.22371e+06	2.33539e+06	483135	3.13472e+06	1.14871e+06	1.41398e+06	1.57844e+06	1.51802e+06	1.58211e+06	1.44107e+06
				24.9302	265.147			2.10298e+07	3.7899e+07	4.28983e+07	3.65968e+07	2.38774e+07	3.27241e+07	2.49158e+07	6.57944e+07	3.69049e+07	4.87662e+07	3.13359e+07	3.88587e+07	5.11631e+07	3.58906e+07	4.89506e+07	5.15484e+07	2.96518e+07	4.54541e+07	5.92897e+07	4.70348e+07	4.30801e+07	3.86863e+07	2.83325e+07	3.47977e+07	8.14295e+07	8.79869e+07	8.93507e+07	8.64046e+07
				308.574	371.128			2.14904e+06	0	361903	243114	8.45472e+06	134636	2.40871e+06	65263.8	526881	1.97154e+07	625382	111557	1.83856e+06	5.98654e+06	1.31304e+06	0	1.85376e+06	1.13726e+06	568496	1.34965e+06	289628	2.41396e+06	733794	343782	1.00797e+06	936190	973510	776193
				63.6732	738.498			2.21431e+06	1.98886e+06	1.25298e+06	2.99366e+06	1.08293e+07	1.23153e+06	5.74305e+06	3.72219e+06	5.42466e+06	2.46245e+06	1.94181e+06	1.35441e+06	2.21637e+06	1.01821e+06	456016	1.64045e+06	557130	297264	1.24838e+06	397933	499360	353310	681593	1.05514e+06	1.17158e+06	969039	688074	1.12196e+06
				150.667	556.331			8.83782e+07	625763	1.26926e+06	2.18546e+06	3.28688e+06	1.83217e+06	3.15995e+06	574615	481759	841861	1.43135e+06	967135	305025	1.86218e+06	1.15662e+06	2.44352e+06	2.92183e+06	2.31889e+06	144659	1.32063e+06	870851	2.71705e+06	2.72586e+06	1.11036e+07	3.22235e+06	3.40293e+06	3.5971e+06	3.78754e+06
				408.908	162.03			693660	1.83368e+06	1.96044e+06	749193	913380	1.95494e+06	727674	1.55173e+06	1.09425e+06	2.16226e+06	923241	1.46031e+06	795867	3.21649e+06	1.18587e+06	612349	1.27758e+06	1.52299e+06	1.0268e+06	1.17856e+06	891986	614661	1.18244e+06	1.3971e+06	1.03187e+06	1.16097e+06	2.0125e+06	2.24606e+06
				290.346	539.322			474569	321760	630158	123440	54907.5	2.50571e+06	228317	0	126408	383690	574600	432354	282901	53111	2.65742e+06	478901	323433	1.29286e+06	71562.4	16979.3	868145	590170	1.28967e+06	326837	810826	771967	701863	822273
				54.6992	531.299			1.01846e+08	1.38066e+07	2.76252e+07	1.47637e+07	5.59038e+07	3.58672e+07	2.4901e+07	7.062e+06	2.0336e+07	1.61821e+07	5.16437e+06	4.31446e+06	2.59357e+08	4.42461e+07	1.61286e+07	2.82264e+07	1.41446e+07	2.88772e+07	2.91832e+07	3.12618e+07	3.05447e+07	7.41355e+07	9.70869e+07	1.05449e+08	4.64298e+07	4.73012e+07	5.75946e+06	6.10017e+06
				139.266	567.3			1.22885e+06	2.40545e+06	2.78119e+06	800536	1.79332e+06	1.47447e+06	1.4495e+06	687601	4.40209e+06	795703	304276	699829	4.08112e+06	2.71127e+06	1.47069e+06	597476	1.36948e+06	383249	82397.9	1.92685e+06	2.1056e+06	2.25891e+06	1.685e+06	1.9037e+06	1.27987e+06	1.50466e+06	1.47104e+06	1.25669e+06
				314.395	535.327			120260	97288.2	75946	28724.5	9.24981e+06	135669	4.04446e+06	0	604845	219716	251089	93808.5	454696	2.37106e+06	374388	0	648503	262211	319335	321684	59590.4	173815	225126	79607.4	761584	742651	815936	838623
				241.609	381.192			1.54947e+06	3.19431e+06	7.43825e+06	1.6739e+06	2.2999e+07	2.8543e+06	1.54745e+07	2.03846e+06	5.83702e+06	2.07042e+06	2.33484e+06	2.82394e+06	4.94388e+06	2.55627e+07	5.74622e+06	2.68249e+06	4.72179e+06	3.01207e+06	2.35148e+06	4.56467e+06	1.78577e+06	6.39168e+06	1.82298e+06	3.25822e+06	6.37616e+06	5.68285e+06	5.84881e+06	7.03012e+06
				380.135	300.181			607520	273009	934168	51401.4	574657	653137	1.09078e+06	14009.3	2.1578e+06	109419	179957	447662	572796	595193	880498	253839	753307	783457	502047	869258	291727	1.84101e+06	512432	990427	782533	690649	824923	809016
				81.1234	194.049			1.01906e+08	8.29775e+08	1.75438e+09	5.39966e+08	4.17735e+08	2.84014e+08	1.59632e+08	6.43609e+08	2.01379e+08	1.49456e+08	6.34487e+07	6.802e+07	2.23521e+08	1.09287e+08	3.36755e+08	1.02624e+09	3.01847e+08	7.12568e+08	1.10698e+08	1.48953e+08	7.5448e+07	2.64026e+08	4.13157e+08	1.28688e+09	4.97088e+08	5.00166e+08	4.63745e+08	4.94519e+08
				222.044	393.265			4.09368e+06	2.92057e+06	4.28457e+06	1.39763e+06	6.04864e+06	2.86776e+06	787270	2.91453e+06	4.73567e+06	2.78523e+06	2.71925e+06	5.75485e+06	1.49006e+07	0	6.09723e+06	2.06094e+06	8.93945e+06	5.51927e+06	3.977e+06	5.43242e+06	3.60585e+06	9.8853e+06	5.30237e+06	8.17678e+06	4.87401e+06	5.53785e+06	5.17354e+06	5.06007e+06
				157.281	788.524			5.04415e+06	2.17728e+06	0	3.75072e+06	1.58151e+06	658210	2.16642e+06	2.87174e+06	258635	1.27236e+06	3.78936e+06	5.63424e+06	333647	101596	176679	2.96466e+06	0	1.6448e+06	0	292765	0	0	854865	3.32834e+06	1.77984e+06	2.11198e+06	1.24374e+06	1.49339e+06
				254.026	488.22			281670	820263	1.78719e+06	360033	8.03397e+06	788036	1.03504e+06	18792.3	0	463421	25780.2	728333	1.25922e+06	6.9033e+06	2.25385e+06	95597.8	1.69854e+06	743721	0	681459	457229	1.27036e+06	1.0131e+06	386650	1.2274e+06	765290	1.06575e+06	1.10505e+06
				28.4218	138.97			7.41196e+06	5.56951e+06	6.11709e+06	1.2382e+07	5.47209e+06	8.64709e+06	6.06153e+06	5.12062e+06	6.27734e+06	3.64699e+06	4.56323e+06	6.49678e+06	4.96283e+06	7.69162e+06	1.30044e+07	2.34065e+06	9.76865e+06	1.14524e+07	8.57615e+06	7.24286e+06	5.76086e+06	5.82982e+06	7.7078e+06	9.02581e+06	8.2164e+06	8.14685e+06	5.13515e+06	7.81534e+06
				63.3905	229.181			1.45216e+07	5.46952e+07	2.86745e+07	9.70459e+06	1.42718e+08	2.13293e+07	1.00024e+08	3.79367e+06	2.75017e+08	2.46306e+06	2.02017e+06	4.33611e+06	4.67474e+07	1.34326e+08	4.31668e+06	1.13515e+07	6.4011e+06	1.05119e+07	2.36199e+06	4.11145e+06	2.07419e+06	6.45018e+06	2.72551e+07	4.59514e+06	4.1024e+07	4.30893e+07	4.23527e+07	4.06518e+07
				182.385	401.218			1.16033e+06	2.65656e+06	4.48626e+06	2.25791e+06	3.52604e+06	3.90209e+06	6.36687e+06	1.24785e+06	6.49172e+06	1.07894e+06	1.88813e+06	3.32129e+06	3.53913e+06	4.23015e+06	5.66044e+06	2.28669e+06	4.09956e+06	3.12734e+06	1.83954e+06	7.75936e+06	2.17507e+06	1.17767e+07	5.7214e+06	3.34674e+06	3.14117e+06	3.18917e+06	4.26163e+06	3.4261e+06
				157.308	415.321			396366	4.33919e+06	9.2877e+06	1.21633e+06	4.62937e+06	6.28955e+06	2.08464e+06	0	1.14684e+07	583652	0	214465	460777	5.79299e+06	1.02598e+06	2.39488e+06	866558	1.00876e+06	0	643707	271975	913447	2.30825e+06	83954.1	2.38172e+06	2.5466e+06	2.25894e+06	2.3929e+06
				127.553	350.236			8.12028e+06	1.53468e+07	1.49907e+07	6.24629e+06	4.05643e+07	3.30547e+06	1.79331e+07	2.28379e+06	3.38498e+07	3.76998e+06	9.66549e+06	1.25558e+07	3.99378e+07	1.49319e+07	2.15544e+07	8.6431e+06	5.0113e+07	1.41885e+07	2.38244e+07	3.55294e+07	1.64548e+07	7.21945e+07	2.51899e+07	1.28508e+07	2.59468e+07	2.01018e+07	1.90219e+07	1.80258e+07
				159.388	762.509			1.05599e+07	5.94581e+06	1.95843e+06	1.42452e+07	4.5701e+06	4.27743e+06	1.02409e+07	1.09763e+07	2.06487e+06	6.86557e+06	1.74535e+07	1.58163e+07	4.01036e+06	1.53191e+06	2.53948e+06	1.07143e+07	1.94394e+06	4.36289e+06	2.9711e+06	3.75805e+06	2.2058e+06	1.74906e+06	4.48122e+06	1.09325e+07	7.31155e+06	7.03436e+06	6.88564e+06	7.1209e+06
				183.221	371.243			5.11257e+06	5.75264e+06	9.29143e+06	2.39116e+06	4.24294e+06	7.60802e+06	3.05549e+06	4.1417e+06	7.11244e+06	1.49822e+06	3.18427e+06	6.05647e+06	9.57971e+06	4.74344e+06	7.52296e+06	3.57295e+06	5.33399e+06	3.91624e+06	5.58456e+06	6.38287e+06	7.19886e+06	1.22822e+07	4.63644e+06	2.60198e+07	6.12867e+06	5.12547e+06	5.30349e+06	5.66191e+06
				234.54	377.233			5.27029e+06	1.00625e+06	995462	267627	5.17198e+06	1.01329e+06	3.81729e+06	40940.5	4.67227e+06	609677	1.36733e+06	722601	1.5289e+06	2.37408e+06	3.30622e+06	376200	4.23994e+06	2.83142e+06	8.02551e+06	1.89938e+06	1.59292e+06	2.85897e+06	1.50769e+06	1.58517e+06	1.59228e+06	1.94226e+06	1.08333e+06	1.20041e+06
				308.458	549.343			0	87288.8	30801.1	155023	3.29393e+07	204316	1.56117e+07	0	1.51036e+06	1.00844e+06	670123	112893	880746	9.10561e+06	815781	0	1.62774e+06	274788	79456.5	570695	167452	206475	328519	46078.9	3.15639e+06	2.87485e+06	3.07408e+06	3.16474e+06
				308.663	419.21			961936	1.06477e+06	2.95051e+06	588197	3.73782e+06	1.34717e+06	849916	0	752790	176294	410621	1.03301e+06	1.11157e+06	753476	1.66897e+06	329178	1.09638e+06	662635	486756	381940	322785	1.6157e+06	938709	1.39873e+06	1.21002e+06	1.21826e+06	1.20184e+06	1.17292e+06
				401.035	207.077			902110	2.19469e+06	7.52951e+06	539577	4.59575e+06	2.66172e+06	1.43089e+06	668735	2.1836e+06	465889	519718	857501	612034	1.3512e+06	4.61129e+06	600500	2.23723e+06	3.40743e+06	2.0554e+06	3.13675e+06	574650	2.96628e+06	1.61586e+06	5.12528e+06	2.13939e+06	2.10358e+06	2.24691e+06	2.06593e+06
				273.875	162.055			2.56119e+07	7.76871e+07	1.80954e+08	1.58649e+07	1.07622e+06	1.00032e+08	2.8843e+06	4.8004e+07	6.02773e+06	1.37141e+07	9.94326e+06	1.5027e+07	1.70167e+07	3.98178e+06	7.04677e+06	3.40528e+07	3.47492e+07	1.7031e+07	4.2216e+07	9.852e+06	1.17195e+07	7.70294e+07	2.1494e+07	1.54159e+07	3.39763e+07	3.34165e+07	3.4869e+07	4.05114e+07
				239.083	473.29			187941	228786	842670	219326	492864	376518	659770	48618.6	641333	95896.8	500357	474763	1.34036e+06	1.18671e+06	995755	75798.7	1.04975e+06	1.23589e+06	347229	764065	376032	1.34381e+06	306503	710907	479906	1.00124e+06	805215	826453
				192.438	377.197			8.21638e+07	5.22132e+07	3.68862e+07	5.90594e+07	1.34931e+08	2.63893e+07	1.05804e+08	720424	1.55482e+07	3.58026e+07	2.81629e+07	2.05342e+07	2.57476e+07	1.03498e+08	3.40871e+07	1.84181e+07	4.2413e+07	5.81661e+06	6.39007e+06	2.51262e+07	6.91807e+06	3.25393e+07	6.71373e+06	8.27374e+06	5.89878e+07	4.33995e+07	4.31817e+07	6.69434e+07
				392.949	315.145			27566.9	88384.6	173687	58461.3	16568	149846	162931	58655	56108.6	40356.4	148408	341232	29149.2	113399	537685	8399.02	1.61429e+06	1.0817e+06	2.32396e+06	1.22251e+06	199403	202131	810073	697519	511169	454951	479913	484926
				160.815	736.492			1.5668e+06	1.91442e+06	718080	2.0947e+06	1.79658e+06	2.02916e+06	2.23089e+06	1.85258e+06	159400	1.59724e+06	3.12664e+06	2.69568e+06	1.06587e+06	571422	651750	2.36774e+06	861464	1.62368e+06	1.26595e+06	1.72371e+06	287978	154583	1.22299e+06	2.10522e+06	1.21209e+06	1.60095e+06	1.20188e+06	1.29596e+06
				20.2592	309.171			2.96691e+06	1.90667e+06	2.42975e+06	3.15167e+06	3.44528e+06	2.92077e+06	4.18732e+06	4.95351e+06	4.972e+06	3.86153e+06	3.32962e+06	3.07367e+06	4.19972e+06	2.21025e+06	1.72031e+07	1.09716e+07	2.99262e+06	1.17171e+07	1.48865e+07	1.26872e+07	9.88047e+06	1.14812e+07	3.09505e+06	9.1045e+06	4.46411e+06	2.93988e+07	2.65219e+07	2.85236e+06
				70.5474	764.523			4.81403e+06	4.11301e+06	3.31021e+06	5.49389e+06	0	1.14749e+06	6.16143e+06	2.33051e+06	433356	2.33849e+06	3.41977e+06	5.07284e+06	0	0	4.19032e+06	1.82489e+06	1.60615e+06	1.80906e+06	2.12279e+06	1.4441e+06	211195	2.55286e+06	246684	2.7727e+06	1.7648e+06	1.48771e+06	2.17351e+06	1.87014e+06
				200.669	303.217			1.99186e+06	1.392e+07	2.24185e+07	1.10722e+07	2.05214e+06	1.75738e+07	2.39868e+06	1.43939e+07	3.62088e+06	1.9619e+06	3.52631e+06	2.87611e+06	2.88548e+06	1.9355e+06	6.33594e+06	1.46737e+07	7.47398e+06	3.83986e+06	1.52285e+07	6.32493e+06	6.0984e+06	1.15998e+07	5.31065e+06	5.71675e+06	9.26324e+06	8.79931e+06	9.28481e+06	9.36734e+06
				185.725	331.166			804530	0	253296	245244	5.48396e+06	202947	1.48916e+06	915583	2.28178e+06	1.31749e+06	199470	102830	1.29701e+06	1.89092e+06	2.22611e+06	288124	1.97697e+06	143103	0	704414	52180.7	852425	162335	111476	1.24601e+06	1.06317e+06	1.3644e+06	720531
				232.268	347.243			2.72123e+06	6.49831e+06	8.47889e+06	3.39422e+06	4.39197e+06	1.18873e+07	3.55066e+06	4.55847e+06	5.80801e+06	1.2018e+06	2.02798e+06	2.89847e+06	2.62724e+06	1.82963e+06	6.14219e+06	5.15331e+06	7.35933e+06	3.19493e+06	9.53481e+06	5.08773e+06	4.29646e+06	1.56025e+07	3.30304e+06	4.12046e+06	4.61034e+06	4.43054e+06	4.74957e+06	5.39728e+06
				255.313	404.28			138566	133174	353433	275822	791686	507071	255757	0	294629	77969.5	197407	184057	994931	759919	244212	122296	211799	88429.7	498091	105664	1.25768e+06	339326	417821	357013	351510	271702	342047	346879
				101.444	513.289			5.59457e+07	5.84974e+07	7.15648e+07	9.3388e+06	3.5756e+08	3.9805e+07	3.95175e+07	2.94695e+06	9.16127e+07	2.33398e+07	4.15571e+07	3.28537e+07	4.18236e+07	1.08973e+08	7.73682e+07	1.59224e+07	8.45703e+07	3.46812e+07	5.00121e+06	7.86055e+07	2.9301e+07	8.57628e+07	1.14584e+08	2.89592e+07	1.7076e+08	6.89074e+07	5.72365e+07	8.20145e+07
				277.483	299.186			812349	1.28489e+06	4.36791e+06	813977	1.41334e+06	2.43946e+06	312047	470329	1.27443e+06	437400	505688	543861	1.41296e+06	1.37476e+06	2.28871e+06	768718	1.13135e+06	861913	6.11888e+06	1.01061e+06	1.17168e+06	9.44307e+06	740384	1.55069e+06	2.21956e+06	2.34514e+06	2.03774e+06	2.35733e+06
				189.293	513.272			5.14417e+08	2.2303e+06	3.86593e+06	8.85475e+06	2.45265e+07	1.06663e+07	6.49049e+06	1.85321e+06	1.0028e+07	2.34652e+07	1.48777e+07	9.34821e+06	1.10434e+07	1.41164e+07	1.02359e+07	3.77448e+07	1.56308e+07	7.24325e+06	5.89055e+06	6.94584e+06	6.24008e+06	7.39052e+06	3.16669e+06	3.10488e+06	3.36769e+07	3.2942e+07	3.3234e+07	3.12742e+07
				179.9	541.304			548681	971290	351351	603998	247235	876654	357309	222361	1.19537e+06	201490	3.79284e+06	2.99734e+06	1.653e+06	1.78848e+06	3.46293e+07	609972	9.3891e+06	7.55643e+06	2.33012e+07	9.63884e+06	4.30693e+06	8.749e+06	1.19511e+07	6.22681e+06	2.5932e+06	2.07236e+06	2.34636e+06	1.99362e+06
				199.324	525.252			6.5035e+06	7.98249e+06	1.27497e+07	5.42239e+06	9.73222e+07	1.08906e+07	1.43816e+07	577927	1.81165e+07	7.40841e+06	1.24184e+07	7.71354e+06	1.64631e+07	3.01571e+07	1.87434e+07	2.33937e+06	2.41643e+07	5.27713e+06	5.54946e+06	1.57856e+07	4.30233e+06	1.53219e+07	1.39747e+07	2.6837e+06	1.73097e+07	1.56264e+07	1.73305e+07	1.58708e+07
				49.8092	148.04			2.76595e+07	4.75245e+07	7.68143e+07	7.78614e+07	1.04026e+07	2.61862e+07	1.58647e+07	5.707e+07	1.16673e+07	2.26022e+07	1.01004e+07	1.09121e+07	4.29553e+06	1.59235e+07	1.6808e+07	5.22173e+07	1.27335e+07	1.74381e+07	9.06783e+06	1.14242e+07	1.5164e+07	1.39044e+07	9.71717e+06	1.3948e+07	1.59192e+07	2.09886e+07	2.03071e+07	1.8496e+07
				312.099	503.232			568182	742894	1.28637e+06	409089	9.27975e+06	721893	2.80413e+06	38889.4	424988	890909	311733	580065	631255	4.60008e+06	1.47791e+06	50363.6	2.82257e+06	161425	67065.9	1.31626e+06	435318	1.62242e+06	1.0496e+06	325868	1.86041e+06	1.39102e+06	1.42009e+06	1.47769e+06
				63.4512	521.347			2.42423e+06	2.1923e+06	3.94602e+06	2.03953e+06	8.77709e+06	2.0929e+06	2.92688e+06	3.84526e+06	1.13835e+07	1.39958e+06	1.91495e+06	2.92647e+06	2.4231e+06	8.03122e+06	4.31542e+06	1.69041e+06	4.33611e+06	4.33539e+06	1.94763e+06	3.91518e+06	4.2581e+06	5.93531e+06	4.08621e+06	3.76146e+06	3.3897e+06	3.19475e+06	3.15733e+06	3.49142e+06
				357.213	429.126			323687	2.172e+06	5.697e+06	747354	658329	2.19533e+06	151094	8.4819e+06	334399	1.82714e+06	737603	528747	1.22404e+06	137349	694600	3.5598e+06	589356	340400	165174	654044	1.01609e+06	533522	72346	101831	1.41083e+06	1.3037e+06	1.42049e+06	1.48244e+06
				322.432	213.113			4.74709e+06	9.53083e+06	2.17414e+07	1.40423e+07	3.51083e+07	1.2506e+07	2.21571e+07	1.16009e+06	1.24508e+07	3.1594e+06	2.53231e+06	4.47359e+06	1.24799e+07	2.79921e+07	1.64233e+07	3.10314e+06	1.13667e+07	2.51801e+06	5.21923e+06	4.58993e+06	4.57402e+06	7.16074e+06	2.59774e+06	4.76058e+06	1.16432e+07	1.14973e+07	1.10644e+07	1.12741e+07
				303.015	227.057			3.85431e+06	7.79419e+06	9.68516e+06	4.17632e+06	2.21848e+07	9.2671e+06	8.18132e+06	2.82924e+06	4.67887e+06	2.06889e+06	1.37265e+06	1.6908e+06	4.98097e+06	9.67251e+06	6.22944e+06	5.96332e+06	5.14655e+06	1.70569e+06	2.42025e+06	2.41381e+06	2.70533e+06	5.48819e+06	7.16348e+06	3.35065e+06	4.95824e+06	3.75009e+06	4.5501e+06	4.90508e+06
				387.204	276.988			69589.4	122608	108694	30456.8	70153.9	66375.9	89451.2	162714	51619.8	101986	273324	369532	15328.4	35622.4	706603	72207.7	1.29162e+06	828482	5.56519e+06	140026	140231	15543.4	1.15783e+06	332145	535413	490474	496713	518928
				350.278	359.207			304884	472963	1.2544e+06	233435	157170	796530	263880	240490	687720	97677.4	116001	222707	358770	247296	387331	268272	420359	515619	525552	469054	226920	1.10209e+06	432936	395949	531163	382253	406087	379464
				198.052	543.299			2.93862e+07	1.45462e+07	2.63279e+07	8.2579e+06	1.75057e+08	2.25794e+07	1.53226e+07	1.1783e+06	4.86453e+07	1.23668e+07	3.07305e+07	1.41387e+07	2.37763e+07	4.85807e+07	3.4734e+07	6.9163e+06	3.57845e+07	1.40758e+07	7.82477e+06	2.45125e+07	1.03853e+07	4.30795e+07	2.01874e+07	7.1641e+06	3.20381e+07	3.21677e+07	3.10588e+07	3.03972e+07
				418.613	345.155			128714	378271	522479	124709	876626	512270	854886	101953	265355	97018.1	83515.8	168086	78707	359776	248095	69198.5	331611	179754	311087	229297	52868	112952	210768	199599	358559	254071	283522	291425
				43.712	429.195			2.33127e+07	1.64974e+07	2.24843e+07	1.12485e+07	1.39197e+08	1.03603e+07	5.96231e+07	1.0353e+06	3.55201e+07	1.74983e+07	1.28381e+07	1.06326e+07	3.04119e+07	1.35052e+08	1.63134e+07	7.78143e+06	2.16872e+07	1.29593e+07	8.8245e+06	1.32438e+07	9.66071e+06	2.03881e+07	1.6992e+07	1.10937e+07	2.96455e+07	3.30014e+07	2.78114e+07	3.06168e+07
				190.155	780.509			0	996207	1.1802e+06	667603	9.28542e+06	594798	9.50231e+06	0	2.16145e+06	908767	594352	0	2.05608e+06	2.30614e+06	277486	124011	630652	563441	45282.9	607960	42630.9	241849	626323	190502	1.58578e+06	1.54182e+06	1.57988e+06	1.57004e+06
				260.122	332.154			4.34257e+06	500580	2.58667e+06	1.23505e+06	1.60091e+07	1.43771e+06	1.73362e+06	13586.4	148370	383389	145958	126683	240062	2.81652e+06	829808	185734	1.67727e+06	139744	72483.4	117259	334830	192267	56125.2	87985.4	1.41413e+06	1.30202e+06	1.50032e+06	1.56464e+06
				190.437	263.129			1.09197e+07	4.84494e+06	1.24124e+07	2.84082e+06	3.92858e+07	3.71727e+06	2.72693e+06	8.54874e+06	1.4617e+06	6.01914e+06	1.61032e+06	3.60875e+06	1.85956e+06	7.6948e+06	1.70631e+06	3.51693e+06	1.997e+06	4.34942e+06	8.03727e+06	2.81228e+06	1.6441e+06	2.13931e+06	1.56265e+06	1.10333e+07	5.41182e+06	4.21551e+06	1.17996e+06	2.24327e+06
				63.825	357.079			3.9222e+06	1.56365e+06	3.1957e+06	2.78639e+06	2.85731e+06	1.68381e+06	3.27328e+06	217113	7.15236e+06	317835	1.83867e+06	3.79911e+06	6.55536e+06	2.99285e+06	3.91716e+07	517797	3.26454e+06	2.01797e+06	2.06287e+06	2.13915e+06	552691	4.92185e+06	658264	1.8718e+06	1.84789e+06	3.56419e+06	3.10551e+06	2.13656e+06
				288.137	487.237			7.95263e+08	1.11723e+09	2.75175e+09	6.16443e+08	1.73554e+10	1.2043e+09	9.3335e+08	4.13754e+07	3.20363e+07	9.12393e+08	1.35699e+08	1.03247e+09	1.90132e+08	4.35903e+09	1.69327e+09	2.06973e+08	1.39285e+09	7.46916e+08	789940	2.93299e+08	5.42414e+08	9.02741e+08	6.68856e+08	6.2392e+08	1.2475e+09	1.08411e+09	1.06523e+09	1.11063e+09
				212.903	269.175			9.39463e+06	8.42791e+06	2.18368e+07	2.22679e+07	3.08649e+07	6.33846e+06	3.43344e+06	958095	3.49764e+06	4.13995e+06	2.42694e+06	1.96054e+06	7.37443e+06	6.82971e+06	1.85793e+07	1.7812e+06	6.08018e+06	894078	596215	2.84917e+06	1.5863e+07	1.03004e+07	1.10122e+06	1.18851e+06	9.68098e+06	9.85236e+06	9.03057e+06	8.72238e+06
				30.6971	547.272			5.59117e+07	9.94852e+07	1.45946e+08	6.45179e+07	4.47885e+06	1.74173e+07	5.41964e+06	0	1.00963e+07	8.7058e+06	6.56354e+06	6.05544e+07	2.45998e+07	1.8546e+07	1.66498e+07	3.29929e+06	6.04836e+07	1.05355e+07	6.69954e+07	2.02518e+07	1.74778e+07	2.06371e+07	7.82674e+06	5.32397e+06	3.52578e+07	3.14024e+07	3.08491e+07	3.3388e+07
				289.317	501.285			1.15813e+06	1.16298e+06	3.35355e+06	1.41503e+06	667121	853763	1.01499e+06	153736	2.26792e+06	408233	905076	1.59632e+06	1.96227e+06	1.59159e+06	3.86059e+06	348744	1.88185e+06	2.66956e+06	752770	1.63329e+06	1.69928e+06	3.77412e+06	791117	1.32311e+06	1.40797e+06	1.57994e+06	1.31563e+06	1.77606e+06
				367.548	317.16			260395	847784	2.1155e+06	389290	924064	1.28545e+06	731193	43778.1	855074	48922.7	167488	309942	305881	881624	563634	303251	769994	1.00658e+06	783731	667563	135895	682835	747717	453352	640668	590703	555408	674930
				217.5	471.242			8.45707e+07	2.05075e+08	3.82914e+08	5.44085e+07	1.48789e+09	1.73729e+08	6.87656e+07	8.14864e+06	1.03752e+07	1.45184e+08	1.90822e+07	1.44804e+08	2.76205e+07	5.89156e+08	3.64317e+08	3.33382e+07	2.08706e+08	1.51937e+08	675351	4.00707e+07	6.32088e+07	1.10822e+08	1.06394e+08	5.49908e+07	2.01617e+08	2.00206e+08	2.05611e+08	2.04331e+08
				171.123	262.094			2.82522e+06	654375	744384	667203	1.01277e+07	463717	4.58869e+07	928095	2.17539e+07	2.37905e+06	4.42278e+06	1.46177e+07	1.50825e+07	1.98613e+07	1.2573e+07	2.57907e+06	5.43165e+06	1.75926e+07	3.62728e+06	1.03483e+07	5.74365e+06	6.2876e+06	1.36018e+07	1.79494e+07	1.79681e+07	1.75207e+07	1.97593e+07	1.93198e+07
				286.515	327.181			5.41747e+06	4.45392e+06	4.03171e+06	5.51159e+06	1.39419e+06	3.74296e+06	5.43184e+06	2.99865e+06	3.67356e+06	6.65835e+06	5.49482e+06	5.54421e+06	4.40021e+06	3.64762e+06	3.69999e+06	5.23884e+06	4.21861e+06	4.42659e+06	3.26222e+06	4.59597e+06	5.22856e+06	3.67805e+06	4.93959e+06	5.26221e+06	4.47618e+06	9.9084e+06	4.49577e+06	4.63059e+06
				145.906	281.089			3.62799e+06	2.87015e+06	6.4369e+06	1.34934e+07	2.17319e+06	3.39182e+06	3.10312e+06	2.41492e+06	2.74612e+06	2.31275e+06	3.63403e+06	2.76188e+06	5.42586e+06	5.66919e+06	1.83755e+06	1.3427e+06	4.66647e+06	7.39618e+06	2.42617e+06	3.03154e+06	1.31378e+06	2.31775e+06	6.13572e+06	8.07597e+06	3.73743e+06	4.356e+06	4.33692e+06	4.25457e+06
				5.67781	127.025			1.82017e+07	1.92607e+07	2.06146e+07	2.2736e+07	1.63316e+07	0	2.06449e+07	0	2.31725e+07	2.01445e+07	0	2.05021e+07	2.10418e+07	1.92379e+07	2.0466e+07	0	2.09576e+07	0	2.01247e+07	0	0	0	0	2.05918e+07	1.99435e+07	0	1.90137e+07	5.13831e+06
				30.7101	551.304			1.74497e+07	2.42003e+07	5.6064e+07	1.23896e+07	2.92004e+07	1.53442e+07	1.44552e+07	1.01938e+07	2.40595e+07	9.72857e+06	1.53053e+07	2.71831e+07	2.587e+07	2.86136e+07	2.55868e+07	7.80037e+06	4.22542e+07	3.29658e+07	1.77727e+07	3.51681e+07	1.77494e+07	2.92446e+07	2.13475e+07	2.0261e+07	2.27693e+07	2.43698e+07	2.90882e+07	2.31161e+07
				321.178	297.134			223966	556991	1.32538e+06	370346	1.80391e+06	828374	498670	214550	966802	176194	368683	458190	689851	706044	1.21712e+06	435997	1.23402e+06	1.09301e+06	2.48035e+06	1.13136e+06	593749	1.52503e+06	829718	674308	833639	1.08169e+06	812532	912336
				158.41	764.526			1.42327e+07	8.64117e+06	875884	1.98579e+07	8.11949e+06	3.7666e+06	1.19634e+07	1.4559e+07	2.80431e+06	9.50585e+06	2.43474e+07	1.82549e+07	4.76897e+06	817980	2.72432e+06	1.243e+07	1.76144e+06	6.92138e+06	3.0923e+06	4.74439e+06	1.99987e+06	794632	6.61893e+06	1.35873e+07	9.80481e+06	9.58402e+06	9.05978e+06	9.01873e+06
				32.9674	314.106			4.80535e+06	4.32714e+07	4.30411e+07	9.81075e+06	3.19942e+06	2.11557e+07	3.32673e+06	7.92452e+06	1.81693e+07	3.16303e+06	4.29477e+06	6.9092e+06	8.05844e+06	6.44595e+06	2.23705e+07	8.65813e+06	2.66697e+07	7.17201e+06	1.19401e+07	9.02682e+06	1.22483e+07	3.43288e+07	8.86782e+06	5.64739e+06	1.95124e+07	2.06279e+07	3.10051e+07	2.22904e+07
				137.204	339.254			7.39542e+06	2.04132e+07	1.82451e+07	2.48756e+06	4.58215e+06	1.65788e+07	5.87037e+06	2.28408e+06	2.38921e+07	793120	8.10578e+06	1.78221e+06	1.29129e+07	6.30284e+06	1.50408e+07	4.93156e+06	1.31059e+07	1.18805e+07	2.76886e+07	1.09096e+07	8.85802e+06	3.2577e+07	1.2572e+07	2.16518e+07	1.17772e+07	1.1228e+07	1.21993e+07	1.7241e+07
				220.887	543.262			3.39142e+06	3.60631e+06	7.34908e+06	1.21036e+06	4.26891e+07	3.99506e+06	8.01001e+06	158159	1.08534e+07	2.15867e+06	4.66319e+06	4.11387e+06	6.72022e+06	2.08548e+07	8.59237e+06	1.01632e+06	9.79282e+06	3.80768e+06	4.98709e+06	7.86291e+06	1.97546e+06	8.04486e+06	4.96335e+06	3.20925e+06	7.42593e+06	8.71575e+06	8.31857e+06	7.94965e+06
				184.392	313.111			1.75541e+06	2.36595e+06	7.61764e+06	1.26203e+06	2.59421e+07	6.55039e+06	1.66392e+07	629050	1.6542e+07	2.57252e+06	2.90511e+06	2.64525e+06	6.24682e+06	1.37448e+07	4.80271e+06	978056	4.46182e+06	5.84926e+06	1.17588e+06	2.8472e+06	508114	4.13844e+06	5.48553e+06	750185	6.92671e+06	7.17692e+06	7.35238e+06	5.5473e+06
				32.7786	341.179			1.2391e+07	8.88478e+06	1.18414e+07	4.69498e+06	8.76805e+07	1.50118e+07	3.9035e+07	2.6319e+06	5.17983e+07	8.24839e+06	1.5037e+07	1.41621e+07	1.931e+07	3.41775e+07	1.31557e+07	6.55418e+06	1.24536e+07	1.14222e+07	2.97894e+06	7.2297e+06	5.70796e+06	1.10447e+07	2.12329e+07	7.37291e+06	2.46935e+07	2.26115e+07	2.13705e+07	2.11618e+07
				173.265	549.25			2.29183e+06	4.36581e+06	1.79958e+06	3.25158e+06	2.19301e+07	5.33626e+06	6.39834e+06	0	3.56531e+06	4.27595e+06	8.46525e+06	5.41484e+06	9.56362e+06	1.35578e+07	1.02263e+07	519970	3.74994e+06	2.17223e+06	623603	7.72914e+06	2.65458e+06	6.94784e+06	7.35845e+06	1.01599e+06	8.70401e+06	8.89918e+06	7.38023e+06	7.83903e+06
				401.007	468.15			6.17788e+06	1.2789e+07	1.4515e+07	4.15777e+06	1.27588e+07	8.97543e+06	4.2494e+06	1.12361e+07	4.86352e+06	2.25433e+06	1.94571e+06	2.8863e+06	2.24073e+06	4.15128e+06	1.09017e+07	3.92607e+06	2.13188e+06	2.59547e+06	1.76615e+06	3.94361e+06	2.56902e+06	1.19954e+07	3.44826e+06	6.07558e+06	7.30303e+06	7.1176e+06	7.02465e+06	6.70418e+06
				182.356	543.262			1.53788e+06	1.60326e+06	1.81892e+06	169634	1.09384e+07	1.03644e+06	3.1401e+06	0	3.85418e+06	748012	1.00262e+06	359763	1.39951e+06	5.21603e+06	2.44898e+06	495208	1.93304e+06	1.26522e+06	1.19074e+06	1.36297e+06	953517	1.6063e+06	2.14479e+06	468838	1.89753e+06	1.06828e+06	1.31107e+06	1.51376e+06
				59.8856	434.274			3.20943e+06	5.32727e+06	4.23107e+06	1.26349e+06	1.40242e+07	4.48629e+06	4.88178e+06	1.12815e+06	9.8624e+06	1.12725e+06	3.35746e+06	3.16458e+06	8.23785e+06	6.33439e+06	5.69141e+06	6.4936e+06	8.44093e+06	5.30336e+06	3.38191e+06	7.21065e+06	3.59007e+06	9.23297e+06	1.13402e+07	6.19998e+06	4.36734e+06	6.18596e+06	5.15191e+06	4.81051e+06
				196.918	533.312			0	2.12954e+06	3.04513e+06	450478	2.01376e+06	1.31109e+06	1.43488e+06	239938	1.93135e+06	297754	627336	1.14468e+06	2.43966e+06	1.81255e+06	1.7178e+06	809873	2.32087e+06	1.29425e+06	1.20572e+06	1.52742e+06	1.32796e+06	3.53592e+06	1.47067e+06	1.91529e+06	1.53552e+06	1.37187e+06	1.52803e+06	2.0095e+06
				253.922	543.262			5.69048e+06	1.66587e+07	2.43932e+07	5.89917e+06	1.18129e+08	1.29405e+07	1.39523e+07	836436	2.86031e+07	5.56812e+06	1.39878e+07	1.09362e+07	1.62658e+07	4.11787e+07	2.91787e+07	2.42214e+06	2.82782e+07	1.17053e+07	7.31384e+06	2.22511e+07	4.96811e+06	2.09457e+07	1.65758e+07	3.6311e+06	1.99619e+07	1.72189e+07	1.94427e+07	2.09801e+07
				58.9783	543.262			3.61128e+06	4.7062e+06	6.96148e+06	1.62173e+06	3.25799e+07	9.42148e+06	9.12725e+06	352027	1.57426e+07	3.67752e+06	6.57312e+06	1.0249e+07	1.21576e+07	3.05016e+07	1.31125e+07	1.98832e+06	1.36059e+07	1.03638e+07	6.71417e+06	1.18086e+07	4.13676e+06	1.41199e+07	8.04007e+06	4.90642e+06	7.85254e+06	9.70039e+06	1.00003e+07	1.03069e+07
				243.639	507.203			1.82026e+06	1.98549e+06	2.42398e+06	1.59244e+06	4.47154e+06	2.95486e+06	1.80042e+06	279939	349902	2.79383e+06	1.12002e+06	1.77325e+06	1.47002e+06	2.6163e+06	3.38867e+06	2.2397e+06	3.29577e+06	2.75102e+06	0	1.74544e+06	1.65425e+06	2.64681e+06	2.09095e+06	1.57151e+06	2.71545e+06	2.6386e+06	2.23617e+06	2.63011e+06
				268.861	259.013			4.66503e+06	1.21685e+07	3.16307e+06	2.92714e+06	1.57354e+07	5.35217e+06	2.3179e+07	1.3163e+06	949290	498416	1.60409e+06	806681	3.40612e+06	5.66563e+06	5.21307e+06	1.42533e+06	1.1339e+07	2.7546e+07	2.14693e+06	3.09663e+06	636463	3.48352e+06	4.33531e+06	1.37617e+07	6.8775e+06	6.75096e+06	6.9733e+06	6.49078e+06
				242.556	411.239			793155	1.17371e+06	1.88294e+06	1.57413e+06	3.2858e+06	1.09149e+06	2.60355e+06	169133	2.56496e+06	464976	838101	827783	2.25112e+06	3.17324e+06	1.87672e+06	697209	804002	870751	1.21171e+06	1.86327e+06	1.17402e+06	2.87477e+06	1.5107e+06	1.5063e+06	1.63306e+06	1.63384e+06	1.71372e+06	1.72691e+06
				35.0433	483.278			6.9711e+07	9.48338e+07	7.91148e+07	8.78962e+07	4.72179e+08	9.42413e+07	5.38228e+07	7.28918e+07	1.60326e+08	6.34062e+07	4.93769e+07	7.59814e+07	7.98057e+07	1.73824e+08	1.64344e+08	4.36788e+07	1.54987e+08	6.48584e+07	3.48808e+07	1.09004e+08	6.65265e+07	1.03882e+08	7.01754e+07	2.36465e+07	1.3104e+08	1.07983e+08	1.05108e+08	1.10153e+08
				219.766	457.226			3.08907e+06	3.8356e+06	6.62733e+06	1.90086e+06	2.94534e+07	4.13255e+06	1.20273e+07	203018	9.17369e+06	2.21115e+06	3.46536e+06	5.35006e+06	5.809e+06	2.18476e+07	8.64843e+06	854706	8.59964e+06	4.24827e+06	893581	6.81984e+06	2.43885e+06	7.72543e+06	4.88551e+06	2.30957e+06	7.34396e+06	7.54449e+06	7.11558e+06	7.16127e+06
				212.959	303.181			3.04306e+06	787716	2.85652e+06	732815	1.13534e+07	1.84026e+06	1.94591e+06	745192	2.98082e+06	1.03972e+06	958056	2.67468e+06	2.33016e+06	5.86241e+06	1.63279e+06	1.04235e+06	2.19148e+06	1.51963e+06	1.40615e+06	913803	786603	1.9332e+06	2.58252e+06	1.0776e+06	1.42931e+06	2.11462e+06	1.40653e+06	2.48685e+06
				47.7347	276.018			1.26313e+07	3.17859e+06	2.66881e+06	620026	2.15647e+07	1.82795e+06	3.1514e+07	718235	1.74864e+07	1.25598e+06	6.30498e+06	3.07268e+06	8.05371e+06	1.24817e+07	9.12e+06	519046	1.97443e+07	2.76167e+07	3.30863e+07	2.0023e+06	2.56525e+06	1.45041e+07	7.19747e+06	1.19948e+07	1.12387e+07	1.12261e+07	1.01073e+07	1.28268e+07
				36.3251	313.108			4.40943e+07	8.51174e+07	1.25878e+08	2.63147e+07	1.13408e+07	6.77156e+07	3.57469e+07	6.743e+07	1.16949e+08	1.75039e+07	1.00637e+08	6.75219e+07	1.04983e+08	3.21305e+07	5.83562e+07	2.39047e+08	1.03199e+08	1.05042e+08	1.26192e+08	2.04204e+08	1.24068e+08	1.13501e+08	2.74854e+08	1.38308e+08	7.96979e+07	9.99367e+07	8.91729e+07	9.24814e+07
				319.05	300.054			862153	47412.9	275912	35764.8	9.91926e+06	172747	762437	418855	188746	267562	201423	247661	67895	1.53725e+06	42249.3	93964.4	287464	341960	90048.9	152774	131275	281346	194061	303397	589804	564582	561823	558125
				227.701	279.127			2.23399e+06	4.63623e+06	7.94515e+06	2.64083e+06	3.61462e+07	5.32213e+06	4.46288e+07	739357	2.20369e+07	2.73304e+06	348630	1.19797e+06	7.52052e+06	2.83538e+07	694821	1.43962e+06	4.95075e+06	937433	1.52089e+06	1.72652e+06	453431	3.2704e+06	699505	588591	8.46369e+06	9.31222e+06	6.6479e+06	7.48758e+06
				26.4567	339.199			7.37485e+07	1.13999e+08	7.7071e+07	5.53171e+07	2.2021e+08	6.09461e+07	1.49752e+08	1.32113e+08	3.35568e+08	1.58932e+08	1.01043e+08	9.32237e+07	1.17014e+08	1.26419e+08	1.79015e+08	6.39331e+07	1.15113e+08	1.18868e+08	1.61579e+08	1.40907e+08	1.00132e+08	1.45768e+08	8.81903e+07	1.12559e+08	2.2892e+08	2.37167e+08	2.4022e+08	2.40386e+08
				231.118	187.041			3.24794e+08	2.00633e+08	1.39961e+08	2.44748e+08	2.88857e+08	2.10686e+08	1.96288e+08	2.70173e+08	9.13252e+07	3.36225e+08	1.73509e+08	1.95908e+08	1.95953e+08	1.64967e+08	1.33825e+08	1.90707e+08	1.6054e+08	1.39844e+08	1.05353e+08	1.59996e+08	1.29232e+08	8.20615e+07	2.01748e+08	2.8704e+08	2.09394e+08	2.22888e+08	2.29376e+08	2.26547e+08
				285.483	546.281			3.96249e+06	5.1908e+06	8.23711e+06	2.53818e+06	6.93381e+07	5.77256e+06	8.24875e+06	276603	1.37348e+07	3.70054e+06	6.82938e+06	6.49e+06	6.48269e+06	2.80497e+07	1.61104e+07	963130	1.2519e+07	5.50372e+06	2.10941e+06	9.24924e+06	2.84968e+06	9.05425e+06	5.82013e+06	1.82994e+06	1.12412e+07	1.06704e+07	1.08324e+07	1.09326e+07
				294.637	591.319			4.00894e+06	7.59947e+06	3.10135e+07	2.68516e+06	1.32772e+07	1.50754e+07	6.72214e+06	1.98795e+06	2.11746e+06	3.16813e+06	4.33376e+06	6.46602e+06	4.30168e+06	5.79704e+06	1.93618e+07	1.02407e+06	2.10892e+07	531623	248624	3.71303e+07	1.29188e+06	1.47832e+07	197954	4.63769e+06	8.06422e+06	7.43836e+06	8.35612e+06	6.9214e+06
				107.222	555.263			4.93865e+06	2.57437e+06	5.37879e+06	1.86677e+06	1.39897e+07	3.92617e+06	5.9642e+06	343084	9.76415e+06	2.22836e+06	3.11537e+06	1.57349e+06	6.5831e+06	1.68974e+07	9.66229e+06	1.50393e+06	4.4922e+06	3.42542e+06	1.23929e+06	4.81376e+06	2.53046e+06	7.98179e+06	5.85907e+06	1.52849e+06	6.37168e+06	6.46517e+06	6.35066e+06	6.82231e+06
				193.5	445.257			3.44819e+07	3.48558e+06	4.66008e+06	8.4687e+06	5.14642e+06	1.27581e+07	4.63483e+06	4.85033e+06	3.40694e+06	1.49486e+07	8.64816e+06	3.14469e+06	2.28535e+07	1.67966e+06	2.65085e+06	3.67707e+07	5.11909e+06	3.06224e+06	3.37145e+06	3.97457e+06	8.98833e+06	5.79964e+06	7.6183e+06	1.75749e+07	8.8034e+06	9.04589e+06	8.92328e+06	8.85685e+06
				60.1614	210.007			8.80365e+07	9.54026e+07	9.22448e+07	9.79846e+07	1.46108e+08	1.0327e+08	8.73197e+07	1.0921e+07	1.90413e+07	1.6709e+07	3.02215e+07	1.99823e+07	2.00627e+07	3.97132e+07	1.5194e+07	4.35022e+07	3.94075e+07	7.60908e+07	4.67761e+07	1.19977e+08	7.29322e+07	3.57259e+07	3.02189e+07	8.15659e+07	7.4412e+07	8.10075e+07	8.16374e+07	8.55835e+07
				342.038	477.172			61165	391612	600199	81243.6	31216	302053	229548	133906	158730	0	204395	142776	106570	171261	926639	264433	756770	1.29514e+06	470730	851913	32993.3	908821	702104	963291	540173	432080	514089	398297
				215.387	494.324			1.07397e+06	1.49452e+06	507508	6.43529e+06	3.60315e+06	531697	3.44496e+06	1.7581e+06	1.62625e+06	840526	4.52509e+06	3.44384e+06	545070	1.51866e+06	783034	1.70524e+06	781268	2.97967e+06	895396	1.0444e+06	702472	890197	928341	2.71434e+06	1.67036e+06	1.63908e+06	1.89571e+06	1.42076e+06
				190.203	193.071			5.58204e+06	1.79155e+07	2.3288e+07	7.60503e+06	4.77452e+07	1.91542e+07	2.63244e+07	2.41558e+07	4.35319e+07	9.12788e+06	1.62453e+07	2.70591e+07	1.87867e+07	5.40666e+07	2.3381e+07	9.65744e+06	2.321e+07	4.00327e+07	1.45622e+07	8.67334e+06	2.97043e+06	1.40114e+07	3.54702e+06	3.53138e+07	2.28181e+07	2.18785e+07	2.29887e+07	2.07695e+07
				126.585	459.242			1.13441e+06	2.47152e+06	3.88081e+06	1.45352e+06	7.96927e+07	3.86732e+06	1.35983e+07	0	3.67469e+06	1.02124e+07	0	2.93241e+06	0	8.75878e+07	8.79002e+06	0	7.39455e+06	450316	208819	480370	0	2.06505e+06	5.04445e+06	416505	1.04143e+07	1.0706e+07	1.07286e+07	3.09854e+06
				225.746	186.113			6.28894e+06	7.96554e+06	1.15887e+07	3.14173e+06	5.51618e+06	5.54416e+06	6.75396e+06	5.40361e+06	6.54939e+06	8.55474e+06	8.83669e+06	6.07295e+06	7.30245e+06	5.17545e+06	7.29495e+06	6.72412e+06	3.76377e+07	3.99602e+07	4.53053e+07	2.36598e+07	1.63206e+07	1.62458e+07	8.95254e+06	4.05773e+07	7.66184e+07	8.00031e+07	7.57293e+07	7.78772e+07
				154.066	570.31			6.1332e+07	1.51532e+06	3.14638e+06	1.09047e+06	1.89519e+06	6.995e+06	1.84557e+06	1.34107e+06	1.5601e+06	1.15077e+06	4.02049e+06	581080	4.63958e+06	2.51936e+06	2.11142e+06	3.31808e+06	4.69682e+06	1.84671e+06	1.48487e+06	3.68066e+06	2.87189e+06	2.32504e+06	2.51955e+06	2.46216e+06	3.38743e+06	2.02501e+06	4.37758e+06	4.16791e+06
				118.346	317.106			7.00994e+06	9.85406e+06	2.29498e+07	3.67181e+06	1.23397e+06	6.87019e+06	3.10042e+06	6.59645e+06	2.11364e+07	894666	1.33745e+06	3.42726e+06	1.07471e+07	4.72739e+06	9.41915e+06	5.83127e+06	5.47882e+06	1.67825e+07	1.10579e+07	5.41918e+06	7.63825e+06	2.06776e+07	4.95546e+06	6.34048e+06	9.04612e+06	9.38998e+06	8.70197e+06	8.92942e+06
				50.9124	417.133			2.51994e+06	0	0	115397	2.07078e+07	0	5.3842e+07	0	2.31892e+06	636273	398677	545416	421833	3.18326e+07	3.87706e+06	0	1.06502e+06	1.63353e+07	1.83171e+06	193834	337875	2.42626e+06	4.05272e+06	9.64468e+06	6.54928e+06	7.07433e+06	6.1746e+06	6.62089e+06
				350.33	247.118			4.0406e+06	8.55958e+06	1.55296e+07	2.95029e+06	2.93415e+06	1.40371e+07	941939	3.36093e+06	1.07023e+06	2.06341e+06	1.2939e+06	3.64425e+06	183392	832399	6.94727e+06	1.60595e+06	2.50271e+06	997636	1.02906e+07	9.15932e+06	546970	1.18805e+06	5.6065e+06	5.20393e+06	5.0505e+06	4.61234e+06	5.19475e+06	4.61804e+06
				140.282	315.123			2.31732e+07	6.4463e+07	1.61509e+08	2.28953e+07	1.42392e+07	1.16427e+08	8.96288e+06	3.55744e+07	1.76383e+07	2.10992e+07	2.76263e+07	1.73101e+07	2.54047e+07	1.17997e+07	3.04306e+07	6.10351e+07	3.39816e+07	1.69673e+07	2.35285e+07	5.68688e+07	2.93737e+07	7.46296e+07	2.45769e+07	2.57604e+07	4.28486e+07	2.52669e+07	4.47235e+07	3.36586e+07
				100.169	368.28			2.67461e+07	585438	75131	332091	1.48686e+06	465254	281008	3.00992e+07	1.07113e+08	302583	355070	1.19391e+06	1.17771e+07	744255	425371	218031	1.25136e+06	971111	1.03562e+06	1.05523e+06	6.54881e+06	3.88225e+06	687067	1.21447e+06	9.79663e+06	1.00968e+07	6.58443e+06	1.04762e+07
				199.338	393.195			1.14042e+07	2.00102e+07	4.4878e+07	9.11593e+06	1.33841e+07	4.39842e+07	1.93532e+07	5.92167e+06	4.59988e+07	5.42965e+06	1.41437e+07	2.83125e+07	2.421e+07	2.43055e+07	1.76095e+07	1.14725e+07	2.56132e+07	1.89943e+07	1.58587e+07	1.78862e+07	1.44651e+07	5.36139e+07	1.83671e+07	2.12624e+07	2.62349e+07	2.73271e+07	2.73778e+07	2.56384e+07
				135.592	549.306			550452	0	816647	146455	4.06688e+06	263646	1.36138e+06	62489.9	4.63838e+06	333120	2.69366e+06	554394	5.65445e+06	1.37752e+07	2.66197e+06	880766	2.54085e+06	4.27606e+06	830941	1.49344e+06	2.17451e+06	4.5867e+06	1.29984e+06	2.39907e+06	2.12041e+06	2.10023e+06	1.92296e+06	2.48216e+06
				83.194	341.085			398080	1.0772e+07	2.02045e+06	1.33199e+06	4.83184e+06	2.23274e+06	2.00893e+06	1.52867e+06	1.18773e+06	89592.2	4.14701e+06	2.92857e+06	759269	4.12216e+06	5.63303e+06	337692	8.63444e+06	1.75906e+07	1.91713e+06	1.27519e+07	1.03138e+06	5.85107e+06	8.91608e+06	7.3487e+06	4.62071e+06	4.7502e+06	4.52723e+06	4.78973e+06
				57.9603	747.519			5.99737e+07	5.94738e+07	3.34608e+07	7.59267e+07	5.35929e+07	2.81217e+07	4.86125e+07	4.97822e+07	1.42929e+07	6.16311e+07	4.62642e+07	5.324e+07	1.49355e+07	1.45331e+07	4.71868e+07	1.48593e+07	2.62261e+07	3.86965e+07	4.578e+07	4.0183e+07	5.97994e+06	1.63542e+07	2.68389e+07	5.57674e+07	2.68198e+07	3.23126e+07	2.91404e+07	2.96014e+07
				60.2623	321.044			6.25751e+06	8.41815e+06	3.34216e+07	4.12125e+06	1.37506e+07	1.21523e+07	1.08397e+07	1.69408e+06	4.69043e+07	3.64914e+06	3.42795e+06	1.16283e+07	1.7348e+07	1.58873e+07	1.90457e+07	4.17836e+06	2.94647e+07	1.34632e+07	6.87185e+06	1.65509e+07	9.25365e+06	3.55802e+07	2.94227e+07	1.1954e+07	1.23705e+07	1.37675e+07	1.31667e+07	1.35909e+07
				125.676	461.184			0	2.05691e+06	7.57584e+07	8.55415e+06	112156	1.07408e+07	930937	3.94877e+06	2.42922e+06	560506	4.88601e+06	1.24007e+06	0	218794	0	4.47388e+06	0	0	73725.4	0	0	293684	0	0	5.19998e+06	5.70521e+06	5.92937e+06	4.04799e+06
				241.353	451.09			2.8043e+06	1.0571e+06	435845	1.04408e+06	318183	658582	3.00619e+06	1.03198e+06	500682	1.79135e+06	2.24879e+06	620308	1.19604e+06	360726	210335	1.34534e+06	2.25007e+06	1.55247e+06	493949	1.87182e+06	1.31598e+06	155674	1.32483e+06	1.82836e+06	2.04642e+06	2.25318e+06	2.72109e+06	2.78691e+06
				109.368	205.028			5.38207e+08	1.57029e+08	1.88937e+07	1.20552e+08	6.57466e+07	2.43018e+07	8.83226e+07	2.55833e+08	3.13763e+07	1.12365e+07	7.11954e+07	4.68642e+07	3.62064e+07	1.23457e+08	7.92126e+07	1.0743e+07	6.99452e+07	6.51888e+07	3.58048e+07	2.48422e+08	4.22446e+07	5.1365e+07	1.3831e+08	2.20739e+08	9.076e+07	8.2742e+07	1.35987e+08	8.66206e+07
				359.536	322.114			117065	0	209504	0	233813	0	159054	204638	118957	257588	56776.1	149010	74383.4	235566	227452	558300	1.83849e+06	824730	9.90729e+06	577543	120855	126739	3.42441e+06	287828	778633	804411	911248	677257
				301.53	499.27			121862	55718.1	45121.6	33829.3	101417	10454.7	175020	10724.6	143736	22093.2	38173.8	31436.8	101774	303724	53683.2	0	46356.8	57291.7	34230.5	86567.6	64507	90977.5	44683.5	97633.9	124915	123459	124928	128656
				197.627	885.552			5.48799e+06	8.21774e+06	0	3.96223e+07	2.34713e+06	1.16463e+06	1.06777e+07	1.24046e+07	400614	2.12475e+07	2.60503e+07	1.8473e+07	408967	505496	1.05027e+06	7.6814e+06	323064	5.18999e+06	2.17902e+06	1.81119e+06	310396	62563.4	1.98808e+06	1.16502e+07	8.54792e+06	8.17373e+06	8.63059e+06	8.29249e+06
				53.3918	126.996			1.40583e+07	9.75123e+07	7.14465e+06	7.75709e+06	2.20785e+07	2.66031e+07	1.53144e+07	2.22581e+07	1.73026e+07	5.99333e+06	1.96345e+07	3.05769e+07	1.86155e+07	4.90672e+07	9.21326e+07	1.27952e+07	5.05768e+07	1.56008e+08	3.77772e+07	9.86492e+07	1.91778e+07	6.68865e+07	6.49072e+07	1.66651e+08	4.55132e+07	4.41024e+07	4.50658e+07	4.30848e+07
				158.53	273.072			2.1343e+06	8.23401e+06	5.82229e+06	0	1.54041e+06	3.94563e+06	2.34721e+06	2.34889e+06	2.34919e+06	277702	3.36665e+06	5.56742e+06	1.21574e+06	7.23293e+06	8.4791e+06	660522	8.99533e+06	6.56447e+06	6.98817e+06	7.5701e+06	3.4146e+06	8.49651e+06	2.25081e+06	8.31894e+06	4.11926e+06	4.36132e+06	4.61366e+06	4.91299e+06
				297.293	589.303			990670	1.52169e+06	2.05908e+06	780053	5.67687e+06	2.9079e+06	1.88173e+06	403862	556731	1.96682e+06	2.0281e+06	2.06184e+06	965911	1.54799e+06	2.20852e+06	507017	1.31641e+07	186694	0	1.38133e+07	211534	3.99233e+06	31908.6	1.48973e+06	2.36303e+06	2.38902e+06	2.45245e+06	2.18339e+06
				143.703	255.044			2.01718e+07	2.64676e+06	1.41761e+06	2.09636e+06	1.50805e+07	1.66555e+06	3.54124e+07	1.6646e+06	3.9645e+07	1.9525e+06	5.06505e+06	9.46253e+06	1.07036e+07	1.80485e+07	2.59357e+07	2.37337e+06	3.70784e+07	7.18506e+06	4.37183e+07	9.23413e+06	6.9499e+06	3.91543e+07	1.77208e+07	2.60548e+07	1.81477e+07	1.84793e+07	1.93183e+07	1.93386e+07
				70.5433	147.029			1.65221e+07	7.75584e+06	6.26613e+06	4.78724e+06	4.51491e+06	7.05224e+06	7.36153e+06	1.20601e+07	4.80313e+06	1.94754e+07	6.35854e+06	4.75587e+06	7.22615e+06	5.73892e+06	4.23234e+06	6.79299e+06	1.25959e+07	1.65413e+07	4.9706e+07	9.70585e+06	4.09985e+06	1.25826e+07	4.26568e+07	1.61322e+07	5.06411e+06	5.09704e+06	8.91084e+06	5.10247e+06
				269.224	373.133			920002	497062	1.41941e+06	50454.1	1.03858e+06	669728	572076	70601	702777	336938	103984	314838	164294	381716	491073	185438	862729	571313	313797	601292	80819.4	679672	394970	715499	603162	493271	615745	610856
				29.3595	376.216			286391	122500	856123	300568	3.19145e+06	1.0323e+06	1.49047e+06	1.3323e+06	5.46982e+06	801039	698807	0	1.77284e+06	1.74019e+06	692529	106887	1.08974e+06	926847	1.0108e+06	1.07885e+06	0	0	335381	921656	8.4804e+07	8.17757e+07	8.47224e+07	9.29545e+07
				54.4327	385.238			1.29696e+06	2.4319e+06	3.55951e+06	1.32273e+06	1.13287e+07	2.49465e+06	3.06545e+06	952624	8.56076e+06	643846	2.8821e+06	5.26557e+06	7.679e+06	4.86614e+06	5.74797e+06	1.23076e+06	1.06491e+07	3.36137e+06	2.15273e+06	6.95348e+06	1.14914e+06	3.90977e+06	4.43388e+06	2.85203e+06	3.95317e+06	3.52682e+06	3.61541e+06	3.78938e+06
				29.5695	493.262			1.79482e+07	1.27337e+07	2.13737e+07	7.73858e+06	9.627e+07	2.84141e+07	6.38303e+07	6.69035e+06	6.66511e+07	9.46127e+06	1.07414e+07	1.29448e+07	3.76254e+07	7.81298e+07	2.99195e+07	7.28773e+06	5.88498e+07	3.83808e+07	2.66222e+07	4.65636e+07	9.52801e+06	3.02036e+07	2.08928e+07	3.32271e+07	3.15567e+07	3.12037e+07	3.07385e+07	3.25587e+07
				338.596	300.096			331317	243151	908516	7.97255e+06	24402.4	2.00981e+06	467492	322060	61877.3	0	0	142594	38401.9	976533	198128	570523	546485	465478	884931	384904	142598	198068	299791	84115.8	699179	760379	816235	659735
				149.031	327.127			3.76374e+06	0	0	0	6.10794e+07	2.82302e+06	4.13019e+07	0	3.49798e+07	0	0	503656	5.81101e+06	2.29428e+07	4.46603e+06	0	3.25445e+06	0	0	0	0	0	3.12087e+06	0	4.70277e+06	7.93113e+06	3.13089e+06	3.85124e+06
				87.611	347.223			4.43988e+06	5.26323e+06	3.6603e+06	3.36596e+06	1.36074e+07	2.35749e+06	3.50791e+06	1.57357e+06	1.30719e+06	2.43572e+06	3.06306e+06	3.11113e+06	4.3078e+06	1.91862e+07	5.79172e+06	2.40043e+06	4.98467e+06	2.51766e+06	3.49193e+06	3.87061e+06	3.02223e+06	4.11971e+06	3.71977e+06	1.54038e+06	3.15852e+06	4.45437e+06	3.94567e+06	2.09616e+06
				206.116	887.562			1.19926e+07	7.92833e+06	536812	2.47918e+07	5.10266e+06	1.74664e+06	1.62666e+06	1.48722e+07	484884	1.5835e+07	2.46876e+07	1.63414e+07	763323	941185	2.00838e+06	6.82784e+06	1.75021e+06	6.69073e+06	6.89648e+06	4.41843e+06	725004	2.3026e+06	2.52497e+06	1.02738e+07	4.88891e+06	4.79891e+06	4.98457e+06	4.97543e+06
				353.727	415.231			2.54707e+06	1.46814e+06	312072	929770	214365	161406	659734	195406	27977.5	184520	270962	669925	52001	69743.3	128436	121354	153902	134855	362465	111773	189944	66196.5	30541.9	472614	434698	359179	428644	378801
				61.3918	243.044			1.23558e+08	1.18755e+07	8.12608e+07	2.53419e+07	2.04338e+08	1.52545e+07	2.0271e+08	3.28026e+06	7.54762e+07	2.17744e+07	1.00562e+08	6.66747e+07	5.21128e+07	1.16642e+08	3.88403e+07	3.82822e+07	7.07694e+07	9.62786e+07	1.40607e+08	3.52282e+07	5.13212e+07	5.43734e+07	1.05414e+08	1.02575e+08	1.05967e+08	1.10901e+08	1.11705e+08	1.1749e+08
				272.867	521.257			944868	0	216731	0	1.17035e+06	109984	257466	0	563210	25988.2	248916	129173	270804	734505	665013	110555	488365	418008	109648	211699	154944	438504	224782	161117	278462	220489	274830	206585
				127.714	285.113			8.12026e+07	1.0599e+08	2.17209e+08	3.6795e+07	5.68461e+07	1.835e+08	3.58793e+07	8.18307e+07	1.07013e+08	3.07288e+07	8.59302e+07	1.23585e+08	2.20919e+08	7.53221e+07	1.67712e+08	9.66035e+07	3.48642e+08	6.4316e+07	1.4072e+08	5.32063e+08	1.37356e+08	3.43151e+08	1.46505e+08	1.34045e+08	1.4965e+08	1.52181e+08	1.46604e+08	1.60824e+08
				69.4079	220.028			5.91631e+06	2.22128e+07	7.26824e+07	1.31695e+07	1.88517e+07	2.0756e+07	1.61678e+07	1.4739e+07	2.00972e+07	6.77828e+06	1.46864e+07	8.84866e+06	1.64099e+07	2.33478e+07	2.84438e+07	1.71095e+07	4.11454e+07	2.60074e+07	4.93929e+07	1.85421e+07	1.85841e+07	9.28176e+07	1.63412e+07	9.80508e+06	2.39185e+07	2.65185e+07	2.57362e+07	2.63581e+07
				233.403	403.142			2.54689e+06	849369	2.40597e+06	508973	3.02832e+06	2.46137e+06	2.15332e+06	284003	2.44253e+06	335520	1.22686e+06	580103	1.40807e+06	1.59499e+06	3.27337e+06	591180	2.00465e+06	669894	1.54611e+06	2.20079e+06	383901	4.10488e+06	1.83365e+06	695199	1.85224e+06	1.91314e+06	1.66565e+06	1.66011e+06
				150.018	117.055			4.23535e+08	2.83535e+08	1.90202e+08	2.84856e+08	3.10705e+08	1.00182e+08	5.75281e+08	3.21499e+08	1.97761e+08	5.29313e+08	2.56581e+08	2.66165e+08	3.70094e+08	6.05671e+08	2.07947e+08	1.44685e+08	3.25488e+08	3.46191e+08	1.80332e+08	2.46661e+08	1.33584e+08	1.79667e+08	7.55391e+08	4.46481e+08	4.10377e+08	4.10755e+08	4.12591e+08	4.21076e+08
				319.024	394.154			147688	41935.4	129427	21210.1	1.09699e+07	46038.4	524292	0	304988	37853.2	11240.9	12714.5	110113	876968	153303	0	242679	32001.6	34355.2	29631.2	0	75233.7	25218.7	33420.8	363242	355834	384681	341621
				344.392	361.093			111068	53604.6	400992	0	45610.7	663871	52581.8	0	965699	13268.4	105018	212923	198298	136385	467668	134656	662222	304256	241766	758120	108045	954401	314445	659473	296789	370790	340456	378524
				175.296	295.118			3.0264e+06	4.93121e+06	1.88501e+07	4.54901e+06	0	8.00849e+06	1.79498e+06	3.59513e+06	8.97251e+06	1.55243e+06	1.42851e+06	1.27079e+06	3.20131e+06	399759	5.46241e+06	3.93139e+06	2.37119e+06	7.71818e+06	8.45723e+06	5.53783e+06	3.20633e+06	1.02627e+07	7.84946e+06	5.96331e+06	5.52528e+06	5.78315e+06	6.30482e+06	5.65429e+06
				56.6261	343.082			1.07662e+06	3.99183e+06	3.51668e+06	963411	6.39341e+06	3.97418e+06	1.52158e+06	4.16693e+06	3.45317e+06	246910	1.20173e+06	3.38662e+06	1.11931e+06	3.75295e+06	2.03591e+06	1.55411e+06	2.48353e+06	2.57018e+06	2.29162e+06	4.83892e+06	2.87485e+06	4.23344e+06	6.09712e+06	2.16661e+06	1.69364e+06	1.90165e+06	1.63771e+06	2.5177e+06
				345.572	290.088			7.44211e+07	2.26045e+06	2.51233e+06	3.61453e+06	3.91705e+06	1.831e+06	4.42681e+06	1.14569e+07	2.87352e+06	7.263e+06	4.10171e+06	2.12051e+07	4.31569e+06	3.94862e+06	5.06807e+06	4.80174e+06	1.69806e+07	8.55908e+06	3.11399e+06	2.80686e+06	3.97456e+06	2.51666e+06	1.84325e+06	7.04829e+06	8.84621e+06	8.06935e+06	8.34003e+06	8.8416e+06
				58.9783	509.288			6.0714e+06	2.30232e+07	1.08801e+08	2.24454e+07	4.18889e+07	1.47849e+07	5.74343e+06	2.79553e+07	1.79284e+07	4.756e+06	1.03052e+07	5.1629e+06	6.45863e+06	1.11715e+07	1.74805e+07	1.09343e+07	1.08398e+07	1.33232e+07	6.6019e+07	1.56187e+07	1.92559e+07	2.67554e+07	1.13112e+07	9.74888e+06	2.18479e+07	1.95736e+07	1.85838e+07	2.10929e+07
				161.844	724.493			3.37141e+06	5.54752e+06	5.90107e+06	6.05354e+06	8.18827e+06	1.2503e+07	1.3752e+07	3.63048e+06	3.72571e+06	5.19866e+06	6.80799e+06	8.49021e+06	1.03209e+07	6.19941e+06	1.1449e+07	5.34804e+06	9.95562e+06	7.12032e+06	1.04277e+07	1.50784e+07	5.31249e+06	6.67351e+06	4.74112e+06	1.31505e+07	6.49332e+06	5.49441e+06	5.87986e+06	8.76248e+06
				54.9903	344.081			0	1.29706e+06	1.82858e+06	224649	2.16563e+07	1.35989e+06	1.12292e+07	628554	2.01181e+06	278693	798565	430879	748224	1.52281e+07	1.91398e+06	139515	2.67134e+06	2.12774e+06	3.59699e+06	1.00523e+06	480116	2.18153e+06	2.45714e+06	1.93915e+06	3.73836e+06	4.61954e+06	4.29569e+06	4.66518e+06
				92.1322	401.27			972930	3.55667e+06	434467	705964	1.09939e+07	2.67489e+06	5.72469e+06	0	6.77874e+06	292123	2.95631e+06	1.21896e+06	9.26299e+06	8.10343e+06	5.52732e+06	231189	5.35116e+06	664985	2.24826e+06	8.64333e+06	2.28941e+06	4.51931e+06	3.04679e+06	672484	4.14392e+06	4.45836e+06	2.94181e+06	3.88726e+06
				47.6964	313.108			1.29764e+08	2.38624e+08	2.62664e+08	4.87307e+07	9.46301e+06	1.10747e+08	7.77761e+07	1.06326e+08	2.29429e+08	3.41887e+07	2.03755e+08	1.64711e+08	2.41083e+08	7.50584e+07	1.7064e+08	5.80879e+08	2.05372e+08	2.56549e+08	2.15195e+08	3.97356e+08	1.9092e+08	3.28029e+08	5.47456e+08	2.76745e+08	1.97873e+08	2.12275e+08	1.95512e+08	2.83773e+08
				60.2041	167.001			1.33779e+07	2.56422e+07	7.09059e+07	2.37425e+07	2.23911e+07	7.66501e+07	4.79277e+07	1.00457e+07	2.95081e+07	1.67371e+07	2.54909e+07	1.57026e+07	3.43471e+07	5.77131e+07	6.93667e+07	2.43381e+07	9.18512e+07	1.0417e+08	1.24968e+08	7.15153e+07	4.47354e+07	1.48458e+08	9.86093e+07	9.31048e+07	6.11168e+07	6.51458e+07	6.14742e+07	6.11061e+07
				162.98	740.524			1.51275e+07	9.70577e+06	3.20686e+06	1.94637e+07	7.93339e+06	5.91302e+06	8.89907e+06	1.34266e+07	1.82626e+06	1.67357e+07	1.36538e+07	1.55221e+07	5.56102e+06	1.7206e+06	4.08009e+06	8.39485e+06	4.67142e+06	5.4361e+06	8.06057e+06	4.8088e+06	3.13117e+06	1.84028e+06	4.01638e+06	9.29079e+06	6.8095e+06	7.30034e+06	6.96623e+06	6.40259e+06
				312.03	241.108			1.14001e+06	2.65922e+06	5.27268e+06	3.75095e+06	2.32272e+07	3.74588e+06	1.47736e+07	1.50164e+06	7.1628e+06	1.0676e+06	507083	1.14418e+06	1.29143e+06	1.63923e+07	2.12606e+06	752445	2.46628e+06	3.86394e+06	3.69688e+06	2.21306e+06	1.01907e+06	1.8463e+06	2.68181e+06	1.37029e+06	3.70787e+06	2.96567e+06	3.20287e+06	4.461e+06
				247.115	765.445			18483.4	475478	683323	116940	0	0	0	1.71279e+06	0	3.34418e+06	16761.8	0	536578	280456	0	872629	0	0	218367	23608.2	76201	0	75504.8	0	386821	336790	376158	409473
				189.087	497.288			5.74552e+06	4.7831e+06	1.03889e+06	5.57059e+07	2.61078e+06	2.13744e+06	6.98173e+06	1.50404e+07	1.80527e+06	4.6048e+06	3.32735e+07	1.10523e+07	1.84645e+06	3.00929e+06	3.04701e+06	6.33206e+06	3.76948e+06	8.27168e+06	3.1837e+06	4.16842e+06	3.12793e+06	3.38097e+06	6.76528e+06	5.64018e+06	5.66683e+06	5.9167e+06	5.65328e+06	5.55364e+06
				314.248	444.209			1.30461e+06	255017	24422.8	255032	580915	17514.8	123309	231350	51759.8	272853	31231	23584.9	67432.8	86605.7	25038.5	0	18771.4	66908.2	0	15576.5	13246.3	42020.8	17996.1	15806.1	203952	131505	130696	168129
				160.706	738.507			1.8799e+07	1.33481e+07	9.55862e+06	2.42886e+07	9.88449e+06	1.34219e+07	1.90454e+07	2.10079e+07	3.72204e+06	2.50841e+07	2.66069e+07	2.38536e+07	1.5952e+07	6.19502e+06	9.34766e+06	1.80575e+07	8.58203e+06	1.06462e+07	1.17048e+07	1.35965e+07	4.51401e+06	6.69012e+06	9.47937e+06	1.83169e+07	1.33835e+07	1.33372e+07	1.27184e+07	1.12544e+07
				84.0755	339.148			762202	1.95048e+06	3.32835e+06	78079.8	2.37062e+07	4.52461e+06	3.69823e+07	0	3.91198e+07	2.4197e+06	714887	205204	8.14378e+06	3.20433e+07	5.41945e+06	0	9.74497e+06	5.20111e+06	91175.3	0	971115	2.97896e+06	3.28134e+06	325865	8.33172e+06	9.67995e+06	8.90046e+06	8.13514e+06
				401.119	377.086			1.35993e+06	4.57313e+06	3.38318e+06	600344	495547	2.89526e+06	1.17072e+06	1.00638e+07	1.59286e+06	2.39082e+06	1.66258e+06	2.77823e+06	4.56414e+06	1.00786e+06	1.165e+06	8.68853e+06	3.65125e+06	3.45069e+06	663250	2.98195e+06	2.1424e+06	2.23337e+06	3.82929e+06	3.32496e+06	3.5553e+06	3.65382e+06	3.41717e+06	3.56405e+06
				171.115	469.256			1.21371e+06	1.07276e+07	2.34013e+07	1.8983e+07	0	8.48646e+06	1.54361e+07	8.54255e+06	2.23239e+07	1.07588e+07	2.03847e+07	1.33402e+07	6.41508e+06	5.76583e+07	1.87649e+07	7.19896e+06	1.16849e+07	5.04783e+06	1.55399e+07	1.8093e+07	1.11772e+07	2.82462e+07	4.93764e+06	5.20973e+06	1.18865e+07	1.23124e+07	1.05071e+07	1.19176e+07
				76.2826	197.048			5.81954e+06	1.00306e+07	2.32128e+07	3.7818e+06	3.58145e+06	1.27307e+07	6.09157e+06	2.69699e+06	2.0379e+07	3.1178e+06	3.22217e+06	9.10837e+06	1.18233e+07	4.29252e+06	1.73198e+07	8.24432e+06	1.86474e+07	2.47114e+07	1.65323e+07	1.36882e+07	7.73015e+06	2.51707e+07	1.21755e+07	1.19473e+07	1.2539e+07	1.38266e+07	1.1967e+07	1.27613e+07
				182.423	659.421			772415	233366	304017	75716.5	2.09128e+06	130068	1.04983e+06	0	578030	68655	873132	410228	1.04436e+06	2.58836e+06	1.39866e+06	0	1.35253e+06	132244	309967	612428	268065	1.02951e+06	469635	988969	662316	471020	649567	434408
				211.792	460.283			2.65044e+07	9.05013e+06	3.71263e+06	3.45198e+07	1.722e+07	4.39176e+06	2.94314e+07	1.57869e+07	8.1759e+06	5.1776e+06	3.1839e+07	2.72227e+07	4.90706e+06	6.53466e+06	8.19658e+06	1.74037e+07	9.75756e+06	2.16632e+07	1.59478e+07	7.74838e+06	7.61685e+06	1.67963e+07	7.34759e+06	1.79795e+07	1.51573e+07	1.61674e+07	1.66501e+07	1.75051e+07
				200.546	167.034			1.17484e+06	1.27721e+07	3.3548e+07	1.53077e+07	0	9.65307e+06	1.63321e+06	4.38613e+06	3.1868e+06	4.14711e+06	2.12835e+06	1.67744e+06	1.70607e+06	510566	2.08109e+06	5.93388e+06	2.61518e+06	2.34044e+06	5.79761e+06	2.21597e+06	2.44353e+06	2.52345e+06	4.21118e+06	2.02258e+06	4.93163e+06	5.32566e+06	4.93276e+06	5.13529e+06
				53.4328	329.103			6.51441e+07	2.88755e+08	5.18572e+08	7.31108e+07	9.79633e+07	3.2434e+08	2.37046e+07	1.34047e+08	1.18157e+08	1.18461e+07	1.16219e+08	3.75556e+08	7.70025e+07	2.51157e+07	5.97397e+08	9.0547e+07	1.85516e+08	1.47131e+08	1.02393e+08	1.45107e+08	2.05743e+08	1.29882e+08	2.44424e+08	8.52968e+07	1.6383e+08	1.7686e+08	1.71873e+08	1.94648e+08
				233.392	443.256			4.43672e+07	1.22229e+06	2.93263e+06	5.84432e+06	2.34725e+06	9.7796e+06	2.93701e+06	1.10036e+06	1.46644e+06	1.0135e+07	331062	2.37482e+06	4.49831e+06	880606	4.50281e+06	3.31341e+07	3.5863e+06	1.76366e+06	2.09618e+06	845892	2.78667e+06	6.16665e+06	4.33281e+06	5.30224e+06	5.72118e+06	5.40948e+06	6.13562e+06	5.82658e+06
				193.623	443.256			1.16964e+08	4.6198e+06	4.59532e+06	2.62664e+07	1.44875e+07	2.58778e+07	7.58134e+06	4.50223e+06	3.30407e+06	4.94707e+07	2.73618e+07	5.60499e+06	7.69019e+07	1.63047e+07	5.99329e+06	1.2073e+08	1.38796e+07	4.08887e+06	8.68027e+06	5.34564e+06	2.54979e+07	8.80211e+06	2.64188e+07	2.80905e+07	2.4494e+07	2.6569e+07	2.58895e+07	2.70651e+07
				259.375	524.298			1.99613e+07	1.68586e+07	3.78887e+06	8.67756e+07	7.26377e+06	6.98839e+06	2.71892e+07	2.80339e+07	3.58081e+06	1.97877e+07	4.31098e+07	4.27211e+07	1.81257e+06	4.79662e+06	1.09809e+07	9.33174e+06	9.69699e+06	2.75275e+07	2.21104e+07	1.05457e+07	2.85963e+06	4.46996e+06	1.46358e+07	3.08547e+07	1.53308e+07	1.43559e+07	1.68816e+07	1.61834e+07
				108.509	312.254			5.28654e+06	1.28325e+06	265269	583914	3.15838e+06	3.01304e+06	2.72345e+06	8.43636e+06	1.30924e+07	496394	1.0395e+06	2.47138e+06	7.29419e+06	7.27648e+06	4.66211e+06	404071	2.02002e+06	2.48255e+06	1.34897e+06	2.73096e+06	2.07851e+06	3.97216e+06	1.86706e+06	5.2521e+06	4.53915e+06	3.42965e+06	2.62111e+06	1.42849e+06
				340.885	339.121			1.73986e+06	5.38239e+06	2.10281e+07	1.35674e+06	349151	4.44465e+06	3.08334e+06	258124	168080	854151	181406	1.53983e+06	4.44357e+06	1.38292e+06	4.06199e+06	2.42364e+06	191488	122075	257289	99619.9	112691	64776.9	2.29268e+06	143841	1.97887e+06	2.30399e+06	2.5039e+06	2.66324e+06
				46.4082	319.085			5.23112e+06	1.69769e+07	3.44133e+07	1.05443e+07	4.78287e+06	1.98349e+07	4.39814e+06	2.11526e+06	1.31126e+07	1.96589e+06	4.23421e+06	6.61101e+06	1.0857e+07	4.09464e+06	1.25507e+07	7.83891e+06	1.41033e+07	1.68086e+07	1.22368e+07	9.93748e+06	5.37241e+06	1.69162e+07	1.44531e+07	6.65428e+06	1.19792e+07	1.32482e+07	1.27708e+07	1.20216e+07
				49.9737	541.247			0	2.95836e+06	2.44003e+06	144768	1.60018e+07	1.37256e+06	9.45829e+06	0	6.23934e+06	2.20807e+06	2.20349e+06	1.94019e+06	5.87362e+06	1.50068e+07	4.52024e+06	1.1133e+06	4.75063e+06	3.64531e+06	2.37337e+06	3.08245e+06	1.12242e+06	3.32252e+06	3.09332e+06	1.17377e+06	3.07534e+06	4.79121e+06	4.55523e+06	3.1043e+06
				235.969	441.195			6.49463e+06	948472	3.66615e+06	202050	5.39889e+06	2.93543e+06	6.53604e+06	0	4.25655e+06	279007	1.08219e+06	1.25136e+06	3.26206e+06	9.39758e+06	3.06415e+06	458471	3.74565e+06	2.82341e+06	1.61108e+06	1.81775e+06	496909	3.78817e+06	2.0613e+06	2.41141e+06	3.54023e+06	3.56015e+06	4.55977e+06	3.41017e+06
				327.027	387.123			481955	179374	386461	142560	3.21952e+06	225475	1.98466e+06	104251	455659	430285	212258	109435	723792	3.8011e+06	712539	48325.5	921149	804712	198354	568289	190502	1.02818e+06	206772	132632	679388	666550	786600	756608
				310.855	369.112			329504	1.88225e+06	7.41295e+06	1.88074e+06	3.67792e+07	2.07551e+06	462544	1.03463e+06	5.06434e+06	6.4851e+06	505093	2.83075e+06	6.51349e+06	1.37991e+06	6.47293e+06	715769	837665	8.28212e+06	7.34775e+06	7.47797e+06	1.37841e+06	1.18017e+07	5.40047e+06	2.6526e+06	1.68586e+06	3.89596e+06	4.09472e+06	2.08701e+06
				16.5951	132.056			1.67115e+06	1.8622e+06	1.73872e+06	1.60103e+06	2.9939e+06	945098	1.5069e+06	1.71723e+06	1.50026e+06	1.35318e+06	1.66137e+06	1.17354e+06	1.45605e+06	1.83818e+06	1.26239e+06	1.82514e+06	1.18206e+06	1.12685e+06	1.7594e+06	1.55485e+06	2.88896e+06	884176	2.64031e+06	1.37538e+06	2.88291e+06	1.40833e+06	1.58595e+06	1.58507e+06
				211.795	427.107			0	688373	3.8251e+06	79140.8	0	2.29031e+06	0	841666	595225	101054	2.84001e+06	5.31523e+06	328534	0	9.01962e+06	263346	5.85021e+06	3.78996e+06	1.93466e+06	8.64879e+06	1.3275e+06	4.91172e+06	4.15258e+06	1.61541e+06	2.1126e+06	2.40214e+06	2.62773e+06	2.50656e+06
				87.4382	317.106			5.42095e+06	7.77181e+06	1.89511e+07	2.7295e+06	910461	3.3793e+06	1.31409e+06	4.73881e+06	1.05041e+07	443312	0	1.41739e+06	3.74295e+06	385268	6.27196e+06	5.76932e+06	1.06221e+06	1.60882e+07	1.82196e+06	0	4.17126e+06	1.76245e+07	387546	3.60834e+06	5.45019e+06	4.37126e+06	4.89964e+06	2.18362e+06
				236.839	309.134			2.87837e+06	2.64831e+06	5.68116e+06	1.21122e+06	289376	3.47574e+06	360925	0	2.12517e+06	0	0	1.09643e+06	1.98292e+06	1.69075e+06	1.21698e+06	1.4483e+06	3.53508e+06	2.67698e+06	1.66236e+06	2.48203e+06	814993	4.62671e+06	1.29687e+06	1.49887e+06	1.89498e+06	2.34676e+06	2.25484e+06	2.23995e+06
				314.239	467.21			394714	796035	1.34843e+06	331335	4.51769e+06	865747	1.38821e+06	103323	1.85306e+06	546781	940426	560287	1.42159e+06	2.78004e+06	1.4625e+06	154778	1.62749e+06	1.64511e+06	471553	1.17416e+06	393593	1.63247e+06	545798	549340	1.14696e+06	1.06059e+06	1.24314e+06	1.2623e+06
				153.831	413.2			4.28951e+06	9.05091e+06	1.55947e+07	2.13501e+06	1.27866e+07	6.14065e+06	3.78756e+07	0	3.86027e+07	1.83937e+06	7.73349e+06	7.57627e+06	7.94136e+07	4.54319e+07	2.15677e+07	1.49051e+06	1.38162e+07	3.82287e+06	5.59124e+06	8.55355e+06	4.61275e+06	2.52461e+07	1.2807e+07	5.07389e+06	1.34967e+07	1.35741e+07	1.51731e+07	1.83078e+07
				99.9186	567.317			615876	862474	831565	275362	0	1.14314e+06	716727	2.19259e+06	721599	668874	4.36257e+06	585824	8.81549e+06	2.34335e+06	1.99257e+06	1.08346e+06	1.51876e+06	2.43712e+06	3.32693e+06	2.38419e+06	1.92119e+06	3.04106e+06	3.00437e+06	3.09968e+06	3.20144e+06	2.27964e+06	2.76727e+06	1.76276e+06
				27.2085	213.963			5.18868e+06	7.08426e+06	7.8575e+06	1.63547e+07	5.12295e+06	4.72553e+06	5.41896e+06	4.54512e+06	2.19047e+06	4.13626e+06	5.11224e+06	6.49481e+06	3.80051e+06	2.07405e+06	3.1705e+06	8.81593e+06	2.98925e+06	7.59409e+06	2.80578e+06	1.90612e+06	7.73112e+06	8.87209e+06	2.04411e+06	4.41077e+06	8.05856e+06	7.80171e+06	5.75377e+06	7.02275e+06
				245.903	133.05			1.01353e+06	3.91634e+06	1.32526e+07	3.6363e+06	825436	3.41004e+06	927370	6.77861e+06	1.36094e+06	4.79778e+06	995342	2.76149e+06	1.56533e+06	1.597e+06	1.26414e+06	3.49646e+06	2.47324e+06	1.46156e+06	2.3403e+06	2.1474e+06	1.38643e+06	1.93142e+06	1.96511e+06	1.67956e+06	2.84698e+06	2.81951e+06	2.80522e+06	3.06713e+06
				156.165	422.208			89046.6	8.60669e+07	1.50521e+06	9.83951e+06	3.58714e+07	4.70262e+07	8.98416e+06	0	241202	1.35774e+07	0	1.93099e+07	0	285960	1.16084e+07	0	0	0	0	0	0	0	0	0	1.92125e+07	1.86386e+07	1.27779e+07	1.20977e+07
				60.9966	323.153			1.21308e+07	3.64826e+07	2.31772e+07	8.96374e+06	7.00944e+07	2.69979e+07	1.9102e+07	1.54472e+06	1.28477e+07	3.3372e+06	2.36985e+06	2.48428e+06	2.17154e+07	2.48925e+07	5.90499e+06	2.49432e+06	1.83081e+07	9.4803e+06	4.47692e+06	5.65773e+06	3.47938e+06	2.11667e+07	1.3336e+07	8.7452e+06	1.30258e+07	1.3242e+07	1.43729e+07	1.29954e+07
				364.169	552.227			1.74802e+06	214410	0	620403	391976	393164	320509	340177	484501	140383	287479	2.25128e+06	1.13269e+06	15991.2	95793.7	162064	652089	224509	253075	57014.5	541471	546380	231210	136899	369575	433236	685075	0
				345.539	230.103			2.05533e+06	1.64917e+06	2.65738e+06	1.50447e+06	4.3687e+06	1.83992e+06	2.04797e+06	408173	1.76073e+06	260104	619693	806288	608924	695280	4.12813e+06	473308	1.48812e+06	1.63224e+06	1.33413e+06	1.4236e+06	516234	1.89381e+06	1.6334e+06	1.60078e+06	1.64138e+06	1.21705e+06	1.30174e+06	1.17502e+06
				173.392	406.135			1.66114e+07	7.1126e+06	649942	421515	4.16703e+07	3.65428e+06	3.95788e+06	59101.6	2.63499e+06	0	2.02745e+06	7.88744e+06	4.18995e+06	1.02053e+07	5.87863e+06	1.01211e+06	4.79644e+06	7.08969e+06	2.53018e+06	4.64109e+06	541052	1.81005e+06	3.81788e+06	1.00925e+07	5.97408e+06	5.54943e+06	6.35115e+06	5.73073e+06
				177.138	299.223			2.99593e+06	3.40439e+07	2.93409e+07	4.71714e+06	2.92661e+07	1.24347e+07	1.81023e+07	1.20129e+06	3.16165e+07	1.28812e+06	1.09004e+06	2.57307e+06	8.78812e+06	2.50756e+07	2.76546e+06	2.00718e+06	3.45401e+06	4.01565e+06	3.41681e+06	2.08835e+06	2.18814e+06	4.57578e+06	7.77139e+06	5.50894e+06	1.03048e+07	9.18884e+06	1.05653e+07	9.67063e+06
				337.466	341.108			893426	1.99101e+06	2.91962e+06	1.05319e+06	48397.9	2.40525e+06	725350	9.80571e+06	717895	4.69611e+06	2.26261e+06	566351	8.52983e+06	2.78266e+06	742027	7.85103e+06	2.28592e+06	419110	3.73455e+06	932712	2.42515e+06	1.03045e+06	1.71818e+06	447836	2.85217e+06	2.5493e+06	2.73373e+06	2.63638e+06
				186.831	160.04			1.04495e+07	4.60955e+07	8.75113e+07	2.62482e+07	1.70542e+06	4.86564e+07	6.79305e+06	4.57108e+07	1.53421e+07	1.41793e+07	1.63514e+07	8.39522e+06	1.69748e+07	8.32307e+06	9.74808e+06	7.02804e+07	2.97126e+07	1.57323e+07	3.54312e+07	1.67282e+07	2.38045e+07	5.22545e+07	2.20583e+07	2.03816e+07	2.42588e+07	2.49174e+07	2.80633e+07	2.56701e+07
				228.84	223.039			4.65655e+06	1.93093e+06	3.45043e+07	645508	4.71681e+06	938744	2.49962e+06	1.39586e+06	547522	1.89916e+06	1.5647e+06	674391	557309	1.70149e+06	393653	1.19322e+07	2.39812e+06	485730	191835	697642	548961	929095	513124	1.20656e+06	3.41557e+06	4.09736e+06	3.93813e+06	3.73281e+06
				288.137	585.204			1.73231e+06	2.59062e+06	3.85626e+06	1.88488e+06	4.4319e+07	2.8903e+06	2.11323e+06	161429	58740.5	1.86116e+06	406759	2.86104e+06	553016	1.14507e+07	5.98515e+06	880865	3.91214e+06	1.84707e+06	0	757787	1.55834e+06	1.96141e+06	1.48169e+06	1.38061e+06	3.29669e+06	3.213e+06	3.03933e+06	2.71393e+06
				174.133	455.241			882333	3.02694e+06	7.70174e+06	5.3623e+06	963265	6.62551e+06	2.74222e+06	1.47262e+07	4.52168e+06	1.48563e+06	4.26242e+06	2.40306e+06	1.28698e+06	4.56372e+06	3.62449e+06	3.40997e+06	3.502e+06	1.74499e+06	4.17635e+06	3.46073e+06	2.87154e+06	7.14828e+06	1.76577e+06	1.36985e+06	3.34495e+06	3.60896e+06	3.22167e+06	3.41116e+06
				184.536	396.276			1.09196e+06	467469	86498.5	440014	4.30249e+06	187646	1.71094e+06	69230.7	2.95329e+06	489951	831570	984657	1.94097e+06	3.62818e+06	1.77873e+06	49904.7	1.87395e+06	1.52651e+06	1.13076e+06	2.0502e+06	890575	1.80718e+06	396265	762842	1.35544e+06	1.11043e+06	1.34838e+06	1.46394e+06
				10.5587	118.04			2.66887e+06	2.14651e+06	1.53546e+06	1.32283e+06	1.63173e+06	1.32507e+06	3.80152e+06	1.53561e+06	3.04569e+06	1.33656e+06	1.42583e+06	1.19174e+06	1.78326e+06	1.98753e+06	1.21777e+06	1.53764e+06	1.87417e+06	1.42202e+06	1.56319e+06	1.32382e+06	1.45525e+06	1.71417e+06	2.0692e+06	1.66369e+06	1.30198e+06	3.61528e+06	1.21346e+06	1.33443e+06
				418.457	332.146			1.12855e+06	82404.1	413564	51420.6	105854	246352	757248	13487.2	2.02133e+06	47108	6195.59	34631.1	43918.6	29134	126451	5733.83	94001	84394	177134	211715	25463.7	54437.9	33569.9	70131	238547	204111	180136	183668
				57.9928	256.065			2.51676e+06	1.44363e+07	1.09956e+07	2.31342e+07	0	7.53065e+06	3.30825e+06	2.72681e+07	2.34778e+06	1.61829e+06	105711	1.53943e+06	3.17199e+06	1.07297e+06	3.55556e+06	1.83204e+07	5.68658e+06	9.01422e+06	5.98896e+06	5.4959e+06	1.84836e+06	5.98877e+06	1.15222e+07	1.06744e+07	6.88959e+06	8.11506e+06	6.43884e+06	6.99531e+06
				264.761	144.102			2.86334e+06	1.39858e+07	4.16016e+07	8.59748e+06	0	1.55988e+07	409350	1.27942e+07	668262	1.11342e+06	1.61456e+06	3.55676e+06	953105	274113	6.799e+06	9.44165e+06	9.42144e+06	1.59473e+07	1.23033e+07	6.42878e+06	3.85901e+06	1.26505e+07	1.28295e+07	8.916e+06	9.18699e+06	9.33879e+06	9.56054e+06	9.65179e+06
				387.151	492.195			513130	1.13019e+06	2.08105e+06	222282	3.37076e+06	1.49582e+06	793416	772759	540158	769374	183172	0	175280	599786	742322	526100	243108	157429	156261	519589	393736	1.38042e+06	104517	1.78735e+06	957594	898334	902841	933376
				91.7375	127.039			1.70515e+07	1.49827e+07	1.74171e+07	1.62963e+07	9.60191e+06	1.27268e+07	2.97784e+07	2.76355e+07	4.036e+06	6.39854e+06	1.23277e+07	1.65673e+07	8.29047e+06	9.77006e+06	6.76156e+06	9.9158e+06	3.98181e+07	1.96172e+07	1.50434e+07	1.10545e+07	1.05132e+07	8.11938e+06	1.2009e+07	3.12539e+07	1.51516e+07	1.50349e+07	1.55804e+07	1.60277e+07
				177.894	309.207			2.24909e+07	1.74361e+07	1.4698e+07	3.19484e+06	2.04709e+07	5.41174e+06	6.78079e+06	4.15932e+06	5.25051e+06	4.86179e+06	4.78851e+06	5.13023e+06	1.00271e+07	9.83113e+06	5.45298e+06	4.98523e+06	4.47021e+06	4.19284e+06	4.22508e+06	5.42281e+06	3.04331e+06	5.12624e+06	5.1178e+06	4.86674e+06	6.05613e+06	7.26607e+06	6.1956e+06	7.5117e+06
				40.7545	321.207			4.25048e+06	2.05318e+07	3.22432e+07	4.46426e+06	1.48371e+07	1.80063e+07	3.1071e+06	2.31884e+07	1.61699e+07	3.39137e+06	3.74701e+06	3.3499e+06	6.1401e+06	6.6277e+06	4.62057e+06	1.72988e+07	1.19182e+07	6.25987e+06	1.39417e+07	9.2478e+06	7.84579e+06	8.06168e+06	8.01389e+06	7.7009e+06	7.78272e+06	9.94785e+06	9.25036e+06	9.42945e+06
				196.037	188.035			9.92859e+06	1.35665e+07	5.08071e+07	4.47144e+07	5.02542e+06	5.0398e+06	5.49782e+06	2.69231e+07	4.60126e+06	2.04752e+07	5.97792e+07	4.6464e+06	2.96811e+07	1.50219e+07	4.84262e+06	3.62365e+07	3.28555e+07	1.06484e+07	3.0984e+07	2.15418e+07	4.13086e+07	3.78719e+07	2.72344e+07	2.70359e+07	2.63868e+07	2.45755e+07	2.58785e+07	2.3807e+07
				209.534	287.092			3.51367e+06	3.6936e+06	1.20241e+07	1.33579e+06	396062	9.01383e+06	2.22e+06	1.59402e+06	1.1307e+07	548819	3.15937e+06	4.34447e+06	6.07097e+06	1.78639e+06	8.14226e+06	5.36166e+06	8.9405e+06	8.72338e+06	9.15727e+06	1.13804e+07	4.76005e+06	1.60626e+07	1.08155e+07	7.00015e+06	6.44253e+06	6.18525e+06	6.40172e+06	6.25375e+06
				71.6544	112.987			1.93193e+07	1.34457e+07	1.64604e+07	1.05429e+07	1.84786e+07	1.69889e+07	2.54711e+07	1.8964e+07	6.55893e+06	1.97555e+07	2.39229e+07	1.69233e+07	8.45502e+06	1.26714e+07	1.09673e+07	1.93791e+07	1.37719e+07	1.19964e+07	1.11097e+07	1.50576e+07	1.76435e+07	8.79751e+06	1.37471e+07	2.00042e+07	1.40991e+07	1.19075e+07	1.20501e+07	1.16228e+07
				187.903	202.108			6.63963e+06	7.10266e+06	3.92325e+06	7.75665e+06	1.20704e+07	4.47791e+06	5.33296e+06	7.33145e+06	4.68219e+06	7.82078e+06	6.1683e+06	6.26404e+06	5.71419e+06	4.84291e+06	2.02876e+06	4.20372e+06	5.85025e+06	5.09702e+06	3.01724e+06	3.84818e+06	2.96116e+06	2.14032e+06	8.8059e+06	7.17783e+06	6.7585e+06	6.80714e+06	6.28656e+06	6.82475e+06
				323.674	133.05			1.03111e+06	3.14853e+06	2.49404e+07	6.08175e+06	0	5.94778e+06	572812	1.81767e+06	316386	1.11057e+06	448519	736163	235101	0	93132.8	3.22318e+06	484289	248728	547032	438100	425857	768159	468823	392957	2.28793e+06	2.38784e+06	2.3276e+06	2.30577e+06
				103.543	339.181			2.01402e+06	3.84306e+06	5.49907e+06	2.12489e+06	1.87201e+06	9.91135e+06	701266	1.53921e+06	1.87137e+06	1.45605e+06	2.16104e+06	2.39107e+06	3.35652e+06	1.98625e+06	3.66379e+06	2.27598e+06	7.46824e+06	2.26016e+06	4.61571e+06	5.94939e+06	2.64996e+06	1.35219e+07	2.72508e+06	3.19611e+06	4.11686e+06	3.9031e+06	3.41875e+06	3.97363e+06
				107.072	461.184			0	2.39331e+06	3.86278e+07	5.06104e+06	213141	3.01873e+07	796932	1.5423e+06	1.39908e+06	0	0	0	0	1.28364e+06	0	4.70084e+06	0	0	0	0	0	0	0	0	4.6091e+06	8.67192e+06	3.5036e+06	4.44435e+06
				147.512	555.318			4.70413e+07	6.17252e+06	5.23268e+06	1.74864e+07	1.27155e+07	5.80909e+06	1.84499e+07	3.62329e+06	4.10952e+06	3.59601e+06	1.27081e+07	9.3341e+06	6.75436e+06	7.37925e+06	3.07044e+06	1.12486e+07	7.35181e+06	8.82211e+06	3.98078e+06	4.24297e+06	5.53389e+06	7.41493e+06	1.07432e+07	3.56637e+07	9.65078e+06	1.035e+07	1.01498e+07	1.11355e+07
				157.297	726.545			2.23715e+07	1.58354e+07	1.20178e+06	2.719e+07	1.59e+07	7.91571e+06	1.47857e+07	1.90147e+07	3.36385e+06	2.92206e+07	3.44186e+07	2.4216e+07	1.05986e+07	3.55668e+06	5.40755e+06	1.56916e+07	4.24314e+06	8.46502e+06	1.05022e+07	8.95569e+06	1.95118e+06	5.79032e+06	6.91374e+06	1.89116e+07	1.12055e+07	1.04679e+07	1.08821e+07	9.01679e+06
				54.563	341.197			1.13035e+07	1.66524e+07	2.49826e+07	7.07336e+06	1.12163e+07	1.62724e+07	579334	0	2.6097e+07	558500	6.48176e+06	2.01362e+07	2.21683e+07	2.53406e+07	1.52788e+07	8.64263e+06	2.92805e+07	2.1029e+07	1.0883e+07	2.44023e+07	1.38868e+07	4.91656e+07	1.9047e+07	2.43388e+07	1.83188e+07	1.66521e+07	1.49701e+07	1.63275e+07
				96.2877	313.086			1.96235e+07	5.98957e+06	5.74084e+07	3.55281e+06	1.68267e+06	8.63108e+06	1.09935e+06	3.81156e+06	1.47271e+06	2.22064e+06	1.11277e+06	587456	459665	895491	2.08126e+06	1.79502e+07	8.33719e+06	1.19379e+06	446406	804144	1.61034e+06	1.49225e+06	1.31892e+06	675041	6.3133e+06	5.11849e+06	4.65715e+06	7.23193e+06
				32.3802	254.012			2.86664e+07	1.82472e+07	1.85157e+07	2.37633e+07	8.07569e+06	2.2223e+07	5.82092e+06	8.27468e+06	9.29867e+06	8.14386e+06	1.14594e+07	2.60596e+07	3.72463e+06	2.04281e+06	5.56162e+06	1.15602e+07	9.73962e+06	1.39582e+07	1.4946e+07	1.02783e+07	6.02844e+06	5.52185e+06	8.27989e+06	1.18141e+07	1.10277e+07	1.24678e+07	1.08963e+07	1.18489e+07
				407.821	232.976			656557	896530	1.12824e+06	541170	822710	877853	637332	433400	726720	2.08371e+06	936904	860522	0	469483	1.49668e+06	213955	1.18446e+06	1.4242e+06	1.50076e+06	2.05571e+06	136695	624272	1.84101e+06	1.52224e+06	1.13077e+06	1.3109e+06	1.06003e+06	1.15842e+06
				78.0799	327.087			7.54098e+06	3.3498e+06	1.56648e+07	72580.1	0	1.19171e+07	0	2.98774e+06	5.54875e+07	0	6.27176e+06	5.78203e+06	1.90127e+07	9.33996e+06	2.93207e+07	2.62274e+06	4.11306e+07	3.22707e+07	3.23772e+07	4.0225e+07	8.67536e+06	4.41039e+07	2.7679e+07	2.8354e+07	1.87882e+07	1.78455e+07	1.65169e+07	1.76944e+07
				269.053	309.207			985032	173213	308248	1.20334e+06	1.58909e+06	197199	1.83936e+06	1.15084e+06	750779	1.77227e+06	1.69144e+06	1.23642e+06	1.42203e+06	1.87761e+06	331440	1.02182e+06	659060	180039	439464	210592	1.40868e+06	528405	619410	1.14816e+06	306001	410337	926786	579366
				222.041	452.277			7.7231e+07	9.33502e+07	1.23809e+08	2.09904e+08	1.49905e+08	9.00563e+07	1.98333e+08	1.12967e+08	7.93713e+07	5.51141e+07	1.96467e+08	2.46805e+08	4.55114e+07	1.06004e+08	1.2133e+08	1.42988e+08	1.18527e+08	1.77847e+08	1.79128e+08	1.46704e+08	1.09801e+08	2.44336e+08	9.73801e+07	2.05772e+08	1.29834e+08	1.25591e+08	1.31894e+08	1.33868e+08
				257.768	319.085			757618	2.36127e+06	5.34068e+06	1.18874e+06	2.62845e+06	2.18897e+06	1.44401e+06	578893	2.67642e+06	581679	591017	1.08928e+06	1.13498e+06	1.92146e+06	2.03056e+06	520200	1.41824e+06	1.94849e+06	1.29928e+06	571471	712425	1.86754e+06	1.22056e+06	2.1685e+06	1.82833e+06	1.59286e+06	1.88439e+06	1.56827e+06
				148.242	187.019			1.5435e+06	781187	0	0	1.5564e+06	0	8.13919e+06	4.06859e+06	0	2.42631e+06	2.79158e+06	1.82219e+06	3.19341e+06	6.11247e+06	1.44462e+06	0	4.90861e+06	8.8667e+06	778814	1.07553e+07	4.39912e+06	9.92266e+06	4.90803e+06	1.94433e+07	2.5476e+06	2.99672e+06	3.26343e+06	3.44591e+06
				301.755	334.15			341441	105109	0	233877	5.19584e+06	44844	1.08708e+06	21724.1	1.34315e+06	42266.6	35503.1	64664.9	938670	2.585e+06	536735	11038	397617	22292.6	30095.3	113426	87067.9	340660	120331	26880.4	594241	633652	603230	574851
				154.743	177.04			7.77528e+06	1.05939e+07	1.51362e+07	7.36411e+06	8.1433e+06	9.26701e+06	1.06137e+07	1.8868e+07	1.31301e+06	1.04095e+07	8.73678e+06	7.36998e+06	3.69074e+06	8.82169e+06	6.89527e+06	1.79947e+07	1.00185e+07	5.75176e+06	3.72368e+06	8.40817e+06	1.16668e+07	8.30153e+06	9.3435e+06	8.91679e+06	8.66713e+06	9.76235e+06	9.24081e+06	9.01615e+06
				213.407	508.34			1.82695e+07	1.7513e+07	7.98255e+06	4.94017e+07	4.28984e+07	7.01384e+06	6.59122e+07	1.8404e+07	2.7815e+07	1.37539e+07	5.13381e+07	4.35957e+07	2.50206e+07	3.63075e+07	1.00974e+07	2.35722e+07	1.37404e+07	2.74333e+07	1.11125e+07	9.98599e+06	1.52725e+07	1.57503e+07	1.71718e+07	3.69749e+07	2.17685e+07	2.28543e+07	2.51145e+07	2.42154e+07
				59.0482	267.196			1.68814e+07	6.17042e+06	4.31392e+06	4.85411e+06	1.88431e+07	2.93788e+06	6.32097e+06	2.19979e+06	5.66992e+06	2.3965e+06	3.32309e+06	2.40428e+06	1.34751e+07	9.82013e+06	5.14369e+06	2.27793e+06	2.89585e+06	2.0512e+06	1.79634e+06	2.80059e+06	2.98928e+06	2.85629e+06	5.211e+06	2.43307e+06	5.0666e+06	4.96292e+06	5.00081e+06	4.99626e+06
				108.183	225.149			5.57377e+06	5.21545e+06	4.86143e+06	5.4759e+06	7.17246e+06	4.40087e+06	6.33975e+06	4.49575e+06	5.50523e+06	6.54726e+06	5.4691e+06	5.27384e+06	6.55398e+06	8.6911e+06	6.26146e+06	5.86943e+06	5.90128e+06	6.31568e+06	4.67576e+06	5.8554e+06	5.71297e+06	5.86674e+06	5.25278e+06	9.24999e+06	6.56094e+06	5.84013e+06	7.13997e+06	8.18987e+06
				11.1225	337.236			257565	282130	188611	236851	203978	258437	304643	282110	286303	239455	286722	197895	230166	351494	209742	593526	270352	336058	366243	223343	314155	224680	276349	218068	313004	288198	219897	208767
				27.2499	349.205			1.12945e+07	2.16123e+07	3.54269e+07	5.63447e+06	1.40897e+07	1.27747e+07	2.04693e+07	3.20487e+06	1.71059e+07	9.60997e+06	6.42356e+06	7.39503e+06	2.12841e+07	2.13386e+07	9.46929e+06	1.31943e+07	1.11219e+07	6.44475e+06	1.08161e+07	2.08502e+06	2.59099e+06	5.50859e+06	6.99564e+06	3.37857e+06	1.13542e+07	1.33527e+07	1.13532e+07	1.25131e+07
				32.8871	331.122			4.92701e+06	9.84658e+06	2.57354e+07	7.15867e+06	2.46697e+07	1.88311e+07	1.12045e+07	1.96252e+06	1.64862e+07	2.47679e+06	4.68853e+06	6.61855e+06	6.75426e+06	8.38513e+06	1.31342e+07	3.02437e+06	1.23349e+07	2.7144e+06	4.24768e+06	5.37638e+06	5.18796e+06	1.67451e+07	1.13214e+07	3.25239e+06	1.02957e+07	1.06516e+07	1.04849e+07	6.17069e+06
				28.4221	289.075			4.30926e+06	1.34022e+07	3.86458e+07	8.89337e+06	1.01068e+07	2.1858e+07	2.92737e+06	1.27214e+07	1.55725e+07	6.17844e+06	4.10883e+06	4.90559e+06	6.95271e+06	7.59936e+06	5.94633e+06	1.0897e+07	9.8011e+06	1.49281e+07	1.235e+07	9.35821e+06	7.35675e+06	2.08278e+07	1.24266e+07	6.46103e+06	1.28302e+07	1.2775e+07	1.27679e+07	1.3051e+07
				302.921	385.144			2.14334e+06	64317.7	1.90144e+06	488156	1.50884e+07	299472	1.31943e+06	84262.4	551309	810155	743422	370139	1.92788e+06	5.52282e+06	1.73965e+06	60568.3	3.24101e+06	979799	689251	2.72864e+06	243597	5.23923e+06	1.20057e+06	371882	985204	715615	885459	670292
				264.496	188.092			1.4082e+06	3.51151e+06	5.27517e+07	1.01979e+07	1.61357e+06	2.15601e+06	1.30948e+06	4.4622e+06	964897	2.93377e+06	491327	1.55631e+06	1.20684e+06	815289	666382	1.15249e+06	977613	1.30645e+06	899920	1.14849e+06	905826	913475	906289	802765	3.75401e+06	3.586e+06	4.07042e+06	4.76548e+06
				224.295	438.262			5.08429e+07	9.89192e+07	1.78895e+08	1.09557e+08	2.42182e+08	1.40114e+08	2.11105e+08	3.96479e+07	1.57316e+08	4.81926e+07	1.65408e+08	2.76595e+08	3.47812e+07	2.29325e+08	2.26983e+08	1.06443e+08	1.91693e+08	2.47574e+08	2.69564e+08	2.29913e+08	1.66542e+08	4.75908e+08	1.16573e+08	2.4314e+08	1.82039e+08	1.84343e+08	1.64783e+08	1.89503e+08
				68.2289	247.003			5.03457e+07	4.04488e+06	963811	4.48135e+06	1.33485e+06	1.42144e+06	793228	0	0	1.36055e+06	788382	0	0	197395	774514	2.49964e+06	7.91417e+06	0	148735	0	2.67669e+06	0	0	0	3.55756e+06	3.13256e+06	3.43011e+06	3.53286e+06
				14.6664	305.187			184550	180929	150807	140255	109056	118290	194846	256392	120537	140513	140224	149775	166224	180062	188010	174621	175651	178345	146946	159752	153075	133643	162828	167653	76555.9	79013.5	192433	155883
				410.388	288.12			4.2319e+06	1.57436e+06	863394	430594	2.83945e+06	1.06712e+06	685917	931611	1.35877e+06	2.27337e+06	421319	1.02605e+06	525959	560923	999485	337152	1.05013e+06	1.5533e+06	1.11176e+06	1.45353e+06	414987	861818	527365	1.46593e+06	1.21797e+06	1.01449e+06	1.04119e+06	1.14379e+06
				42.0772	190.05			1.27531e+07	1.90082e+07	1.02086e+07	1.50902e+07	4.05358e+07	1.52725e+07	1.03257e+07	1.14288e+07	5.2183e+06	1.60673e+07	2.10323e+07	1.75633e+07	1.19651e+07	9.42219e+06	8.92189e+06	1.09607e+07	7.14926e+06	2.52853e+07	9.33772e+06	9.49109e+06	9.22184e+06	4.47157e+06	1.06125e+07	2.41313e+07	1.86367e+07	1.97294e+07	1.43806e+07	1.77318e+07
				319.536	109.04			1.98314e+06	1.56298e+06	1.88925e+06	1.51808e+06	1.95261e+06	942163	1.39647e+06	709923	875208	0	1.74722e+06	347936	285148	1.27623e+06	946101	0	1.68826e+06	1.57522e+06	954857	1.88541e+06	0	1.00048e+06	622180	1.39842e+06	0	1.47066e+06	1.20919e+06	1.27211e+06
				29.5536	381.231			450600	3.09728e+06	3.33211e+06	634684	1.15905e+07	1.65188e+06	1.13522e+07	240607	1.76062e+07	625998	0	163653	4.55778e+06	5.40777e+06	1.83732e+06	1.11202e+06	640400	1.1246e+06	0	1.13154e+06	212962	561345	1.3298e+06	1.055e+06	6.79819e+06	3.32622e+06	4.10042e+06	3.54411e+06
				275.097	649.324			205376	99781.1	219299	96625.9	398765	228161	311171	101610	56693.2	78751.2	236710	169240	260864	178469	564191	119042	271303	26198.5	30721.3	748295	286247	471363	0	227476	163107	151749	188737	69590.8
				24.937	266.09			0	0	316294	0	0	0	83993	85410	3.62736e+07	0	17772.6	2.18795e+07	1.2267e+07	4.59602e+07	1.80006e+08	2.11716e+07	2.2432e+07	6.66131e+06	0	7.55009e+07	1.01455e+07	4.49331e+06	0	7.21841e+06	2.02505e+07	1.57474e+07	1.77876e+07	1.9292e+07
				443.472	256.094			386271	616068	1.04214e+06	165543	158643	285902	76468.1	434367	45952.2	160890	105827	87431.4	30710.3	25172.3	45022.7	340167	54896.3	59197.8	226058	43609.4	88792.4	393905	21907	15137.8	143535	110235	66387.1	166138
				35.2253	514.292			2.42787e+07	2.31404e+07	3.59731e+07	1.18783e+07	1.25209e+08	3.29352e+07	4.0311e+07	4.54569e+06	6.18479e+07	3.30456e+07	3.863e+07	2.78808e+07	6.63275e+07	5.75777e+07	5.4052e+07	1.50351e+07	5.23169e+07	2.65904e+07	2.71329e+07	3.927e+07	2.3696e+07	5.23554e+07	6.15843e+07	2.78752e+07	4.57279e+07	4.96616e+07	5.10549e+07	4.71705e+07
				101.034	373.169			3.73507e+06	1.33291e+07	2.46741e+07	2.30247e+06	3.92745e+06	2.3219e+07	5.44802e+06	2.82405e+06	1.28828e+07	2.71957e+06	5.06508e+06	1.05389e+07	8.95574e+06	7.53072e+06	5.80455e+06	2.89085e+06	8.12725e+06	6.77599e+06	5.38113e+06	5.87233e+06	6.38885e+06	1.46319e+07	6.57538e+06	4.68722e+06	7.89952e+06	1.02825e+07	8.9341e+06	8.45712e+06
				301.129	415.154			629279	476338	616400	92196	1.26882e+07	852182	4.56729e+06	15112.8	1.04947e+06	196759	310359	231020	2.00253e+06	1.01002e+07	1.45858e+06	51960.3	1.53591e+06	983958	196224	1.46695e+06	237091	1.46639e+06	401230	493025	1.66051e+06	1.58383e+06	1.63388e+06	1.6508e+06
				397.568	259.093			298679	631285	1.50548e+06	717800	250174	3.50703e+06	504863	162842	276736	102112	128961	158778	69638.3	371508	240905	483623	835773	534011	1.67494e+06	265465	175424	238162	354262	221117	705072	519744	528728	521495
				327.058	441.146			113558	147762	1.22946e+06	0	1.60647e+06	438990	303860	251010	917375	86498.4	0	268609	10951.7	115888	705365	61562.5	353838	119815	471497	177625	10488.3	328078	26273.2	116059	334618	235535	338831	334594
				347.876	339.084			60577.3	100637	193007	112875	517101	180805	462308	435197	140948	937434	166560	112814	603104	735257	267706	92849.4	345598	139333	272765	1.39659e+06	504124	868259	619294	118248	331215	312847	327341	316175
				101.383	423.184			5.58203e+06	9.71949e+06	1.27042e+07	2.32819e+06	1.32341e+07	1.23776e+07	5.12217e+06	681229	1.00968e+07	1.45773e+06	4.96638e+06	7.1628e+06	1.35932e+07	1.07831e+07	7.56329e+06	1.67864e+06	1.34239e+07	8.04042e+06	1.14365e+07	8.47122e+06	1.60067e+06	1.33849e+07	8.44921e+06	7.10922e+06	7.99124e+06	8.26139e+06	8.06806e+06	8.11807e+06
				175.37	153.005			5.34858e+07	2.23832e+07	1.03541e+08	1.23423e+07	4.32564e+07	2.16979e+07	2.41739e+07	4.80772e+06	1.13397e+07	1.97215e+07	6.27324e+06	2.70182e+07	7.36085e+06	9.06703e+06	1.27651e+07	3.33085e+07	1.42115e+07	4.74679e+07	1.57186e+07	5.01976e+07	3.30706e+07	3.25594e+07	6.86959e+06	4.88745e+07	3.37069e+07	3.61488e+07	3.97636e+07	3.84468e+07
				254.253	581.24			474302	598253	1.01055e+06	411058	1.72909e+06	594301	41744.8	13728.6	98602.3	143042	1.2084e+06	460809	377138	202133	1.283e+06	191395	1.59313e+06	423580	479746	783770	135571	128271	620770	181616	551196	603873	679785	579349
				209.436	245.086			1.55714e+07	6.95504e+06	1.31705e+07	1.17205e+07	5.96002e+06	4.8385e+06	1.14371e+07	2.85711e+06	2.63517e+06	1.61037e+06	5.74861e+06	8.57143e+06	2.09927e+06	1.01998e+07	2.37937e+06	3.13543e+06	4.49632e+06	6.39352e+06	3.9981e+06	1.61444e+06	2.26097e+06	2.65242e+06	4.53542e+06	1.19029e+07	2.85112e+06	4.86516e+06	3.0398e+06	4.28256e+06
				298.029	445.164			355562	286609	188271	10304.1	2.04548e+06	472676	2.76496e+06	14081.5	300808	31477	0	59601.1	324848	2.71336e+06	329264	9155.15	138517	139780	83446	208244	45511.8	139765	59482.7	50351.9	628167	646014	834857	780611
				76.1644	319.191			3.80242e+06	4.34109e+06	7.83178e+06	2.19303e+06	1.07394e+07	2.81512e+06	470828	1.31428e+06	1.15101e+06	1.62206e+06	8.9762e+06	8.64361e+06	6.96713e+06	1.69335e+06	2.17947e+07	2.328e+06	2.29318e+07	4.45712e+06	1.25947e+07	8.54513e+06	6.48738e+06	1.2003e+07	9.9449e+06	1.81565e+06	7.56735e+06	7.80087e+06	5.30647e+06	5.42259e+06
				216.341	554.346			1.30167e+08	7.06315e+07	3.36916e+07	1.85262e+08	2.80859e+08	2.44104e+07	2.62036e+08	9.42429e+07	9.60284e+07	6.59845e+07	2.16022e+08	2.05127e+08	8.41742e+07	1.47692e+08	4.46988e+07	1.01526e+08	5.86851e+07	1.47054e+08	5.33301e+07	6.26691e+07	6.22186e+07	9.13285e+07	7.64907e+07	1.53877e+08	1.10185e+08	1.18219e+08	1.12002e+08	1.10706e+08
				68.2308	233.093			8.61943e+06	3.70069e+07	5.57841e+07	4.66008e+06	0	3.05596e+07	6.00242e+06	6.37563e+07	4.78562e+07	0	7.91044e+06	1.37604e+07	1.48396e+07	2.82516e+06	1.80943e+07	2.92393e+07	2.43287e+07	3.66407e+07	4.66965e+07	2.67312e+07	2.21432e+07	2.11697e+07	3.97414e+07	3.48986e+07	2.43621e+07	2.20986e+07	2.41788e+07	2.24862e+07
				209.606	578.346			8.94389e+06	3.22406e+07	652653	1.17717e+07	2.77179e+07	1.45599e+07	8.44621e+06	4.31589e+06	931731	7.14024e+06	4.07776e+06	4.75962e+07	1.05652e+06	2.21482e+06	1.07165e+06	1.15203e+07	651479	1.38544e+06	750791	669853	1.41406e+06	2.66792e+06	535619	3.64846e+06	8.47836e+06	7.97489e+06	8.21634e+06	7.53336e+06
				214.052	580.362			1.53442e+07	1.13229e+07	3.83591e+06	2.91663e+07	5.36377e+07	4.03125e+06	4.06097e+07	1.75164e+07	1.89166e+07	9.04971e+06	3.68829e+07	3.38935e+07	1.11132e+07	1.36201e+07	8.00237e+06	1.51303e+07	9.56902e+06	2.78106e+07	9.58032e+06	1.0565e+07	9.79691e+06	1.28676e+07	1.34959e+07	2.74793e+07	1.93811e+07	2.01494e+07	2.42239e+07	2.35341e+07
				159.614	844.61			4.03981e+07	3.00629e+07	3.7105e+06	6.08656e+07	2.62228e+07	8.43541e+06	4.5569e+07	3.70928e+07	4.83846e+06	4.61604e+07	4.6186e+07	4.54869e+07	6.72696e+06	1.25594e+07	7.83872e+06	2.7809e+07	4.50316e+06	1.36084e+07	6.08249e+06	6.2514e+06	8.82676e+06	3.75982e+06	6.73795e+06	3.18649e+07	1.94301e+07	1.89662e+07	1.81349e+07	1.73658e+07
				443.152	241.018			264079	442697	446962	371066	694056	533708	761741	129689	340778	125993	141569	258347	259803	583695	313203	107301	260454	340695	445682	172834	87321.3	214710	290212	242952	270081	333677	314474	321882
				219.737	540.367			1.2562e+07	1.44424e+06	1.03238e+06	2.88505e+06	3.36807e+06	562300	9.57369e+06	2.95891e+06	4.11741e+06	1.52957e+06	3.379e+06	4.57281e+06	1.55689e+07	8.84822e+06	1.84971e+06	2.11726e+06	779113	5.31681e+06	3.2551e+06	1.89857e+06	2.63498e+06	5.79562e+06	8.37187e+06	3.92075e+06	2.94923e+06	4.03215e+06	3.98042e+06	3.829e+06
				211.827	331.195			1.88465e+06	627114	407153	266988	5.46504e+06	576385	1.95698e+06	0	828084	535102	0	234310	1.67175e+06	3.01929e+06	180973	248872	651039	450871	346197	246717	47784.6	400006	459257	265279	953339	1.27873e+06	1.09442e+06	972770
				174.197	226.996			3.73637e+08	1.70971e+08	1.19462e+08	2.88549e+08	3.97556e+08	1.62001e+08	3.24279e+08	1.2758e+08	9.52193e+07	3.60215e+08	4.039e+08	4.10465e+08	1.03918e+08	1.19815e+08	9.15644e+07	1.41254e+08	1.8486e+08	1.01726e+08	1.07891e+08	1.51407e+08	2.01444e+08	4.74227e+07	1.2521e+08	1.99584e+08	2.25327e+08	1.90825e+08	1.86056e+08	2.59464e+08
				12.9558	311.168			3.16754e+06	2.83196e+06	2.69874e+06	2.84593e+06	2.86509e+06	2.5465e+06	2.7854e+06	2.70977e+06	2.84963e+06	2.666e+06	2.73716e+06	2.71729e+06	2.8605e+06	2.94066e+06	2.75893e+06	2.95685e+06	2.76244e+06	2.55454e+06	3.38015e+06	3.13511e+06	3.36287e+06	4.79609e+06	4.39783e+06	3.01585e+06	3.50367e+06	3.79204e+06	2.75421e+06	3.04243e+06
				110.575	180.033			1.17231e+08	3.88443e+08	2.27032e+09	3.34446e+08	4.01736e+08	2.04829e+08	1.98505e+08	8.03644e+07	1.94432e+08	1.36162e+08	1.48602e+08	1.13523e+08	1.79292e+08	1.69546e+08	3.14554e+08	9.62808e+08	4.11703e+08	4.91008e+08	2.82141e+08	1.18061e+08	1.00224e+08	2.09455e+08	4.11923e+08	1.242e+09	4.44841e+08	4.6624e+08	4.42552e+08	4.59599e+08
				227.711	135.03			4.15552e+07	4.57122e+07	5.25067e+07	3.93349e+07	3.95726e+07	4.66187e+07	1.56727e+07	2.99442e+07	1.84375e+07	2.75534e+07	3.07155e+07	4.26538e+07	1.48645e+07	2.70874e+07	3.28032e+07	2.35908e+07	1.09575e+08	1.86356e+07	2.12738e+07	1.73819e+07	2.25273e+07	1.62679e+07	1.28422e+07	1.54595e+07	3.10212e+07	3.00815e+07	1.28736e+08	3.12974e+07
				304.203	507.234			156095	12592.5	0	0	839355	25375.2	1.14671e+06	0	187559	0	28783.5	107961	155881	699498	371563	0	260643	227112	92091.9	121364	50097.1	353155	51027.6	198231	236180	208737	211964	190972
				202.701	211.108			5.30994e+07	2.64266e+07	2.1385e+06	6.75911e+07	1.18155e+07	3.55154e+06	1.35881e+07	4.8391e+07	3.89876e+06	2.44978e+07	8.98322e+07	9.94285e+07	7.51835e+06	1.75131e+07	1.20988e+07	3.76028e+06	1.25015e+07	1.17706e+07	6.32402e+06	1.20576e+07	1.1764e+07	6.72857e+06	2.28823e+07	2.01909e+07	1.58254e+07	1.69897e+07	1.60413e+07	1.54748e+07
				119.272	198.04			1.68458e+07	7.33783e+06	8.90081e+06	5.8719e+06	4.9086e+06	6.97757e+06	1.74971e+07	5.1027e+06	8.89345e+06	2.77438e+07	2.33033e+07	2.47488e+07	7.59876e+06	5.81625e+06	1.22191e+07	6.57019e+06	1.24586e+07	1.14431e+07	8.00553e+06	1.05715e+07	5.38745e+07	7.99272e+06	1.27663e+07	9.86574e+06	1.29446e+07	9.56018e+06	7.30949e+06	9.99566e+06
				185.479	228.984			7.63092e+06	4.4397e+06	3.84409e+06	8.59867e+06	1.91031e+07	6.37034e+06	9.02955e+06	8.88297e+06	8.64583e+06	1.39633e+07	1.18011e+07	1.01194e+07	9.24436e+06	1.47822e+07	8.86102e+06	7.05758e+06	9.38801e+06	1.15431e+06	2.92219e+06	7.08437e+06	5.77149e+06	1.86739e+07	3.74544e+06	5.71469e+06	6.95253e+06	8.94566e+06	9.02948e+06	9.43792e+06
				155.996	378.164			2.46226e+07	3.74326e+06	4.87801e+07	4.95786e+06	1.59636e+07	1.19021e+06	4.29521e+06	3.07643e+06	1.52627e+07	2.84956e+06	3.80622e+06	1.14875e+06	7.07028e+06	6.90815e+06	7.12843e+06	1.13354e+07	1.80242e+06	6.34937e+06	6.96679e+06	9.29552e+06	3.26873e+06	1.1035e+07	8.94459e+06	2.26441e+07	1.23515e+06	1.06432e+07	1.00363e+07	1.19455e+07
				51.0244	359.222			2.36158e+07	3.98312e+07	3.38375e+07	9.73127e+06	1.05561e+08	5.29973e+07	3.22583e+07	2.29801e+06	1.13861e+08	2.06874e+06	3.2692e+07	3.85594e+07	1.00987e+08	9.99015e+07	6.79298e+07	5.47619e+06	1.39944e+08	3.73129e+07	4.25467e+07	8.63656e+07	1.93827e+07	5.38099e+07	8.26407e+07	4.84394e+07	5.26166e+07	5.55156e+07	6.03011e+07	6.02577e+07
				64.8111	371.259			6.11162e+06	7.15257e+06	3.94645e+06	1.0906e+06	4.90603e+06	8.86647e+06	5.99162e+06	0	1.3897e+07	1.31264e+06	9.30245e+06	5.88058e+06	2.67417e+07	7.91138e+06	7.99678e+06	6.05728e+06	1.79992e+07	5.67219e+06	4.03222e+06	1.52887e+07	7.27911e+06	1.82843e+07	1.47466e+07	9.57141e+06	7.92856e+06	7.40601e+06	8.29768e+06	8.50617e+06
				387.122	528.171			3.33873e+06	840931	1.69061e+06	144701	1.26904e+06	837248	1.10931e+06	417373	365528	388696	102846	280748	94209.4	379132	405037	300500	238055	209366	101090	340135	206657	1.08082e+06	148510	1.0477e+06	507288	463066	488398	546762
				140.17	197.031			4.46376e+08	3.01697e+08	1.02687e+08	5.45982e+08	5.39382e+08	2.29737e+08	2.11598e+08	2.85438e+08	2.18621e+08	6.93148e+08	5.48787e+08	4.52811e+08	5.11457e+08	4.0019e+08	3.88008e+08	3.58947e+08	3.52761e+08	3.59851e+08	4.24379e+08	4.9376e+08	3.45353e+08	2.95305e+08	5.52388e+08	6.4222e+08	3.66196e+08	3.56412e+08	3.52071e+08	3.44329e+08
				410.173	277.129			1.36663e+06	4.87118e+06	1.07277e+07	2.39767e+06	2.89533e+06	7.5835e+06	7.97549e+06	557835	2.43796e+06	823156	182552	814093	310552	3.73105e+06	1.97393e+06	873036	2.07368e+06	2.57924e+06	1.32805e+06	1.5148e+06	158453	1.30564e+06	2.49815e+06	1.16355e+06	3.30808e+06	3.06223e+06	3.40679e+06	3.23661e+06
				261.11	515.301			2.03563e+07	6.70013e+07	1.42584e+08	8.21419e+07	1.06169e+07	3.06953e+07	1.57311e+07	7.10421e+06	1.64235e+07	6.63672e+06	6.90017e+06	2.25896e+07	1.55734e+07	3.68824e+07	1.41793e+07	2.65124e+06	1.49699e+07	1.64345e+07	2.01279e+07	1.99874e+07	1.24109e+07	3.4955e+07	1.26534e+07	7.29703e+06	2.17636e+07	2.70157e+07	2.90016e+07	2.05353e+07
				239.093	382.161			196747	527534	420468	156555	1.73936e+06	631184	1.62105e+06	129666	1.09958e+06	287121	427616	411197	1.7413e+06	1.91251e+06	1.19435e+06	157418	661056	1.29481e+06	404302	796224	503581	717688	734176	658433	1.16336e+06	984722	1.12049e+06	1.11933e+06
				313.33	263.059			1.42887e+06	5.12034e+06	1.95035e+07	2.11718e+06	9.69925e+06	8.35973e+06	7.81424e+06	1.25738e+06	4.94059e+06	787930	387904	559933	1.86064e+06	9.16117e+06	2.59866e+06	673091	9.9443e+06	4.9971e+06	7.93561e+06	3.08793e+06	469750	4.08165e+06	2.5429e+06	1.31391e+06	4.98104e+06	4.75673e+06	6.32958e+06	5.30173e+06
				27.2567	397.205			8.92068e+06	2.75327e+07	5.4557e+07	6.61651e+06	1.69154e+08	1.64125e+07	1.2609e+07	1.63781e+06	1.33727e+07	9.19632e+06	6.88299e+06	5.63543e+06	6.71332e+06	5.09593e+07	8.23687e+06	4.21691e+06	5.04091e+07	1.3899e+07	1.25805e+07	1.18696e+07	5.28185e+06	1.37502e+07	2.82479e+07	1.44373e+07	2.75568e+07	2.68914e+07	2.5079e+07	2.61025e+07
				290.455	443.148			466799	1.03992e+06	135486	182041	8.01357e+06	1.39008e+06	3.9961e+06	207859	1.52867e+06	494406	288886	318343	450697	2.08872e+06	2.41645e+06	119637	1.38495e+06	616451	130131	389690	216975	358266	339921	634564	1.4488e+06	1.61123e+06	1.84961e+06	1.3581e+06
				323.536	434.214			1.48846e+06	810621	361046	140734	149864	244440	436202	80405	78993.6	48497.2	186257	531358	111701	454138	170627	98044.3	289925	341490	177313	296194	74845.9	138737	161452	551268	345322	297057	313617	287138
				2.03043	117.928			0	0	0	0	8.35657e+06	0	0	0	0	0	0	0	0	0	0	0	0	0	0	0	7.54392e+06	0	0	0	4.01999e+07	6.94762e+06	0	0
				2.0329	116.928			7.78979e+07	5.67084e+07	5.08865e+07	4.46822e+07	4.48271e+07	4.98205e+07	4.7602e+07	8.05631e+07	5.64775e+07	5.63821e+07	5.38351e+07	5.01698e+07	5.72949e+07	5.82796e+07	5.46487e+07	5.00105e+07	6.52366e+07	5.65331e+07	7.824e+07	4.49207e+07	4.71034e+07	9.05406e+07	5.34761e+07	5.45287e+07	3.26052e+08	4.947e+07	4.66963e+07	5.7085e+07
				2.61827	108.031			79693.9	216619	246899	176590	245090	215750	319238	262543	272658	313122	161690	231748	365387	370503	255555	261293	153126	84748.4	234273	325321	188674	268141	147751	242688	339332	166580	331686	278025
				3.24081	201.906			324011	0	295677	0	0	0	262972	708542	0	0	0	357535	0	374021	254833	300906	0	0	0	0	0	460108	411294	0	995299	218338	0	0
		Phosphate	5.61547	3.24101	95.9792			6.12057e+06	8.38907e+06	8.5179e+06	8.10402e+06	7.06767e+06	7.34206e+06	9.44415e+06	6.78381e+06	8.03999e+06	8.57837e+06	7.90612e+06	8.83342e+06	8.8907e+06	7.52152e+06	9.46066e+06	7.79782e+06	7.29944e+06	8.29393e+06	8.49905e+06	8.47941e+06	8.09658e+06	9.41475e+06	7.90774e+06	8.10736e+06	8.00241e+06	7.52608e+06	7.01675e+06	8.6729e+06
				3.24122	94.9797			1.37921e+08	1.8091e+08	1.62223e+08	1.59474e+08	1.59398e+08	1.66319e+08	1.66476e+08	1.36299e+08	1.61721e+08	1.58659e+08	1.63545e+08	1.77617e+08	1.62995e+08	1.64925e+08	1.62061e+08	1.64172e+08	1.68295e+08	1.96468e+08	0	1.71939e+08	1.6414e+08	1.9206e+08	1.61694e+08	1.62201e+08	1.6051e+08	1.71133e+08	1.61678e+08	1.62729e+08
				3.24139	235.181			364028	571088	416112	607148	499062	673970	517250	345311	486819	443910	430995	534557	427674	463624	477985	478463	453556	410300	556741	531535	547876	530538	439531	438767	537841	432715	352259	393088
				3.24167	231.943			2.2941e+06	1.6709e+06	0	1.10703e+06	1.35666e+06	1.08314e+06	1.49672e+06	984654	1.16175e+06	1.89129e+06	1.58495e+06	735578	1.23387e+06	1.47273e+06	2.00884e+06	1.1654e+06	1.09511e+06	2.18019e+06	1.22942e+06	1.28448e+06	1.2349e+06	1.92266e+06	1.75238e+06	1.90269e+06	1.21548e+06	1.84145e+06	1.55757e+06	1.20426e+06
				3.24181	76.9691			1.06558e+07	1.5039e+07	1.37631e+07	1.37538e+07	1.62317e+07	1.48626e+07	1.44399e+07	1.01518e+07	1.4141e+07	1.3452e+07	1.25238e+07	1.49624e+07	1.31932e+07	1.47401e+07	1.24288e+07	1.3586e+07	1.4154e+07	1.47275e+07	1.32183e+07	1.7224e+07	1.74036e+07	1.62432e+07	1.38741e+07	1.35518e+07	1.56635e+07	1.45588e+07	1.61306e+07	1.40537e+07
				3.24196	206.155			0	1.76321e+06	1.83346e+06	0	1.35292e+06	1.63091e+06	1.67552e+06	0	1.63521e+06	1.90049e+06	1.56955e+06	1.64754e+06	1.33953e+06	1.68555e+06	1.53532e+06	2.0478e+06	1.73349e+06	0	1.67656e+06	1.65398e+06	0	1.75816e+06	1.60836e+06	1.62826e+06	1.84532e+06	2.29843e+06	1.57709e+06	1.55508e+06
				3.24282	96.9765			4.22849e+06	5.82342e+06	5.4499e+06	5.19922e+06	4.40537e+06	5.31795e+06	4.88356e+06	5.09445e+06	5.62347e+06	5.00318e+06	5.61549e+06	4.98206e+06	5.09082e+06	5.61659e+06	4.65057e+06	5.0492e+06	5.35691e+06	6.41735e+06	4.7957e+06	5.41283e+06	5.17009e+06	4.99057e+06	5.33725e+06	5.14814e+06	5.90022e+06	6.30959e+06	5.6297e+06	5.14912e+06
				3.24316	143.991			1.49992e+06	0	0	0	0	0	1.41225e+06	0	0	837826	0	1.26001e+06	0	0	677542	1.41123e+06	0	0	1.3751e+06	932081	1.07019e+06	0	0	0	0	927467	0	1.19139e+06
				3.2434	119.016			3.62554e+07	4.38668e+07	4.48882e+07	4.9068e+07	3.55394e+07	5.07844e+07	3.93862e+07	0	3.79272e+07	4.78531e+07	4.07201e+07	4.5841e+07	0	4.8566e+07	3.77492e+07	0	4.15307e+07	4.38908e+07	4.25682e+07	4.35672e+07	4.28186e+07	4.55573e+07	0	4.89496e+07	4.17375e+07	0	4.94689e+07	4.99062e+07
		Pyrophosphate	20.6347	3.2484	174.954			1.37223e+06	1.70965e+06	1.09898e+06	1.31409e+06	1.43877e+06	1.38224e+06	1.27135e+06	1.50937e+06	1.50979e+06	1.57177e+06	1.5988e+06	1.35562e+06	1.51064e+06	1.70285e+06	1.61262e+06	1.18536e+06	1.65351e+06	1.57207e+06	1.56397e+06	1.30317e+06	1.42244e+06	1.27416e+06	1.68496e+06	0	1.67422e+06	1.57655e+06	1.76226e+06	1.30016e+06
				3.2484	208.013			0	0	0	570219	0	0	0	0	0	621333	0	0	0	599434	693151	834401	633623	0	0	817684	675433	0	0	874400	588473	0	769390	0
				3.2485	77.9687			450622	641074	598639	407079	601652	795636	685445	419619	0	516880	516223	0	0	0	0	0	436891	612053	686477	490491	0	0	705800	620715	583426	627837	656814	524666
				3.2485	172.957			2.3574e+07	2.90505e+07	2.86405e+07	2.21107e+07	2.41418e+07	3.02746e+07	2.57648e+07	2.02632e+07	2.52811e+07	2.85668e+07	2.89746e+07	2.44117e+07	3.00493e+07	2.86636e+07	2.44028e+07	2.37766e+07	2.57181e+07	3.002e+07	2.83481e+07	2.82056e+07	2.55337e+07	2.9019e+07	2.48107e+07	2.89912e+07	2.49649e+07	2.66634e+07	2.39701e+07	2.88112e+07
				3.2485	209.045			1.66135e+06	1.6664e+06	2.39819e+06	1.98091e+06	1.84242e+06	2.15274e+06	1.41536e+06	1.6773e+06	1.91253e+06	1.72945e+06	1.73063e+06	1.73871e+06	1.64367e+06	2.32873e+06	2.14109e+06	1.75921e+06	1.68467e+06	2.29574e+06	1.69209e+06	1.72357e+06	1.62655e+06	2.05628e+06	1.81109e+06	1.76198e+06	1.83446e+06	1.72464e+06	1.62439e+06	1.59481e+06
				3.25026	146.965			3.83048e+07	3.93086e+07	3.53338e+07	3.64763e+07	4.13561e+07	3.76109e+07	3.35144e+07	3.54249e+07	4.31393e+07	4.11495e+07	3.44395e+07	3.49997e+07	2.851e+07	4.48264e+07	4.31729e+07	3.4005e+07	3.68234e+07	4.66781e+07	3.67392e+07	4.16994e+07	3.67846e+07	3.7278e+07	3.69926e+07	4.11047e+07	3.34713e+07	2.91007e+07	4.4752e+07	3.19635e+07
				3.25252	309.171			0	3.86777e+06	4.28811e+06	3.31255e+06	3.09928e+06	3.69894e+06	3.26904e+06	2.50576e+06	3.34078e+06	4.50678e+06	0	4.35318e+06	3.58293e+06	3.72205e+06	6.22706e+06	0	3.40046e+06	0	0	3.80942e+06	3.72767e+06	6.26703e+06	0	6.11835e+06	3.57371e+06	6.47659e+06	5.92994e+06	4.15727e+06
				3.85463	336.91			375293	279447	0	0	232727	268623	326873	275656	0	0	382835	0	0	218501	0	267554	0	270226	0	425196	257636	0	333605	0	423857	249697	212523	0
				4.42232	236.971			376311	301282	282305	315983	284986	287683	279523	251492	289469	339140	254951	273953	268689	240466	283999	307994	303401	269130	327312	301868	326957	311417	452446	310006	459450	273833	289199	357538
				4.43935	166.983			1.60068e+06	2.61041e+06	0	2.40537e+06	1.85774e+06	2.59306e+06	1.90214e+06	1.88205e+06	1.93554e+06	0	2.19396e+06	0	2.62245e+06	2.47121e+06	2.65319e+06	0	2.15294e+06	2.59568e+06	0	2.64822e+06	2.38469e+06	2.45115e+06	2.56908e+06	2.62662e+06	0	2.68407e+06	2.13956e+06	1.80587e+06
				4.44138	238.144			0	265934	773726	339432	0	424707	0	0	270941	221800	0	303314	0	0	0	0	353901	0	310697	447270	0	0	460085	0	0	317467	374223	0
		Cobaltous sulfate	-15.8631	4.44339	156.001			2.66143e+06	2.98246e+06	2.35486e+06	2.40316e+06	2.39844e+06	2.3726e+06	2.68761e+06	2.3049e+06	2.70172e+06	2.73385e+06	2.43462e+06	3.05326e+06	2.93049e+06	3.13075e+06	2.70916e+06	2.78222e+06	2.45788e+06	2.55858e+06	2.34574e+06	2.41205e+06	2.3233e+06	2.5199e+06	2.82281e+06	2.75491e+06	2.0958e+06	2.43936e+06	2.30438e+06	2.35468e+06
		5-Fluorodeoxyuridine monophosphate	4.7021	4.44726	327.181			3.37817e+06	3.23275e+06	3.52596e+06	3.20175e+06	3.52939e+06	3.66363e+06	2.89276e+06	2.85652e+06	3.98434e+06	3.75273e+06	3.09614e+06	2.86274e+06	3.79006e+06	3.88341e+06	4.17266e+06	3.29245e+06	2.78067e+06	4.08212e+06	3.06863e+06	3.71301e+06	3.16254e+06	3.59928e+06	3.79047e+06	4.13452e+06	3.24618e+06	3.1016e+06	2.9658e+06	3.93743e+06
				4.44929	196.994			4.1017e+06	6.385e+06	5.99956e+06	4.76366e+06	4.48292e+06	5.34874e+06	6.79663e+06	4.98171e+06	6.37328e+06	6.08765e+06	5.99339e+06	6.28335e+06	4.99627e+06	6.893e+06	5.30911e+06	6.12456e+06	4.79712e+06	6.64443e+06	6.29555e+06	5.53532e+06	6.53116e+06	6.2764e+06	6.45524e+06	6.35788e+06	5.52093e+06	6.04065e+06	5.25316e+06	6.08538e+06
		2,8-bis-Trifluoromethyl-4-quinoline carboxylic acid	8.31591	4.45132	310.174			521368	633053	0	0	702835	796131	720077	657157	735973	775395	718872	601632	633694	638559	719848	692049	545692	753310	604857	0	655212	744475	625250	761373	772239	811873	518052	702899
				4.45245	221.03			777373	1.41599e+06	1.08248e+06	1.03766e+06	1.04879e+06	1.1979e+06	1.12898e+06	915518	651262	1.19982e+06	0	685407	903276	845503	1.10347e+06	1.18942e+06	814779	1.386e+06	1.2235e+06	874563	1.09985e+06	0	1.1448e+06	1.06826e+06	784890	1.32582e+06	1.1754e+06	1.06159e+06
				4.45268	218.006			0	426162	324485	453042	409335	508895	0	307173	271778	0	0	501521	0	0	0	440309	502977	0	0	0	0	440680	0	411668	443685	0	560411	0
				4.45273	433.846			0	188784	0	0	0	83342.7	0	0	252666	0	0	0	217072	96145	0	0	0	0	0	0	0	0	0	232777	0	209505	0	80207.8
				4.45765	194.939			0	943007	0	719163	571164	0	854761	0	1.15587e+06	701793	779899	433741	844788	883902	0	667966	0	808887	783983	775922	0	874056	614806	709029	0	945279	774840	0
				4.45821	293.891			243575	264181	343593	189595	199204	195612	198133	229299	239863	222364	217419	217319	393046	274437	188539	187477	194045	136549	259797	180178	193933	188287	241659	201352	202619	171436	252047	191041
				4.45878	221.154			654994	560516	537999	599283	502413	609709	708139	574935	735077	631497	580444	702652	648252	858956	760408	645894	539488	615136	629853	582555	582452	618987	668834	629324	637640	556870	585065	561916
				4.45885	243.899			367837	524836	365754	0	0	382462	0	0	190174	368477	322229	210469	375875	270096	0	0	0	0	0	188306	152232	515909	0	0	532467	267411	344000	305894
		Dichlorphemide	15.2776	4.4632	306.171			241548	253284	224180	227959	381256	232055	182441	432021	241823	278398	266556	227155	250666	281345	268155	252430	232973	462163	240394	287158	369677	228654	309640	405931	277338	226014	271010	223694
				4.46436	173.957			1.62762e+06	2.3869e+06	2.527e+06	2.56135e+06	2.3558e+06	2.37524e+06	2.70666e+06	2.42601e+06	2.02305e+06	2.06155e+06	2.51035e+06	1.90437e+06	2.2999e+06	2.57493e+06	1.94475e+06	2.45908e+06	1.86769e+06	2.70698e+06	2.46135e+06	2.67988e+06	2.63769e+06	2.42248e+06	2.47267e+06	2.52575e+06	2.63716e+06	2.15547e+06	2.44722e+06	2.29288e+06
				4.46486	125.928			2.73645e+06	0	0	2.68261e+06	0	0	2.32345e+06	2.78791e+06	2.45253e+06	2.023e+06	0	2.04896e+06	2.27999e+06	1.81323e+06	2.40858e+06	0	1.73862e+06	0	1.67755e+06	2.5852e+06	0	1.67265e+06	2.62371e+06	2.77128e+06	2.6926e+06	2.70345e+06	2.7071e+06	0
				4.46486	224.165			578084	448947	602031	618076	787482	524887	751665	624225	471282	763302	815285	891733	589434	475231	1.09065e+06	967475	785276	648167	1.15513e+06	661253	864731	988335	841121	1.07975e+06	1.06507e+06	744747	1.08146e+06	718837
				5.01037	209.949			516040	696878	492121	363500	511655	494338	439290	175873	412187	123989	349816	353299	522404	609098	325064	125688	492136	378077	377462	418294	465924	371216	474842	497829	227738	545906	476725	285218
				5.04355	135.03			2.82692e+06	3.87967e+06	3.4267e+06	4.82092e+06	3.76429e+06	5.11751e+06	4.02543e+06	5.05711e+06	3.63774e+06	5.10052e+06	4.60476e+06	5.15939e+06	4.17218e+06	3.95256e+06	5.46284e+06	0	4.90462e+06	4.3548e+06	0	5.43688e+06	0	4.47034e+06	4.03277e+06	5.41468e+06	0	3.16173e+06	5.8929e+06	0
				5.06414	235.973			705095	788202	999354	1.27433e+06	695485	897719	947997	933520	992057	961364	796081	765175	737009	782854	739276	938069	835857	898372	1.23024e+06	802376	769389	1.1424e+06	908402	993512	1.02117e+06	928202	804738	754218
				5.07672	292.891			1.28477e+06	1.49329e+06	1.22425e+06	1.31534e+06	1.13106e+06	1.39917e+06	0	1.32458e+06	774677	1.25374e+06	0	1.20252e+06	1.30555e+06	0	1.11292e+06	1.2082e+06	984317	1.42703e+06	1.08935e+06	1.51165e+06	1.36333e+06	1.31389e+06	1.11402e+06	0	1.69328e+06	982588	1.21857e+06	1.26593e+06
				5.58343	131.034			1.42265e+06	1.48752e+06	1.32919e+06	1.36092e+06	1.28509e+06	1.43877e+06	1.39968e+06	1.35855e+06	1.52514e+06	1.34371e+06	1.66997e+06	1.40817e+06	1.46568e+06	1.41881e+06	1.47733e+06	1.22227e+06	1.58898e+06	976025	1.64649e+06	1.62954e+06	1.51335e+06	1.37402e+06	1.20697e+06	1.74504e+06	1.56453e+06	1.41899e+06	1.82558e+06	1.38913e+06
				5.61662	142.019			2.65203e+06	2.72164e+06	1.77935e+06	0	2.69525e+06	1.88469e+06	2.69484e+06	0	2.75355e+06	2.23464e+06	0	2.60274e+06	1.80222e+06	2.34811e+06	2.90901e+06	0	2.44414e+06	2.67976e+06	2.88678e+06	2.77554e+06	2.70479e+06	2.75076e+06	2.74988e+06	3.01792e+06	2.6545e+06	2.8274e+06	2.87894e+06	2.22659e+06
				5.61662	176.983			3.85496e+06	5.12165e+06	3.98467e+06	4.55584e+06	4.50628e+06	5.13375e+06	5.31217e+06	4.07011e+06	5.33475e+06	4.61411e+06	4.72884e+06	4.84624e+06	4.77828e+06	5.16601e+06	4.83472e+06	4.20092e+06	4.70863e+06	5.47494e+06	5.07527e+06	5.15703e+06	4.44729e+06	5.08556e+06	4.96678e+06	4.87293e+06	5.18946e+06	5.14438e+06	4.87205e+06	4.50743e+06
				5.61662	256.961			1.68622e+06	3.7585e+06	2.44062e+06	1.99601e+06	2.26315e+06	2.1683e+06	2.27966e+06	2.20374e+06	2.67022e+06	2.17884e+06	2.24781e+06	2.04663e+06	2.12774e+06	2.49849e+06	2.32076e+06	2.42609e+06	1.62323e+06	2.1186e+06	2.48623e+06	2.55992e+06	1.84154e+06	2.49797e+06	2.27507e+06	2.28283e+06	2.28018e+06	1.82552e+06	1.80608e+06	1.48066e+06
				5.61913	166.014			887100	1.4124e+06	0	0	862426	0	0	0	1.32748e+06	0	0	1.65794e+06	1.3892e+06	1.44104e+06	0	0	0	0	0	0	0	0	0	0	1.479e+06	0	1.16145e+06	937733
				5.65418	109.051			1.52986e+07	1.76676e+07	1.65149e+07	1.53429e+07	1.6114e+07	1.49695e+07	1.37061e+07	0	1.67331e+07	1.62848e+07	0	1.80294e+07	1.7148e+07	1.78826e+07	1.71697e+07	0	1.65662e+07	1.68989e+07	1.74271e+07	1.75162e+07	1.33544e+07	1.67656e+07	1.75214e+07	1.65425e+07	1.6682e+07	1.71685e+07	1.3355e+07	1.646e+07
		Methyl viologen	17.1669	5.65422	258.171			0	815785	0	0	535412	922651	0	0	0	728051	0	557783	0	0	962014	0	876664	985310	0	925658	824274	766418	934524	0	0	0	1.12658e+06	882441
				5.65559	310.902			882861	879213	698711	0	538874	1.31516e+06	832118	0	809632	907243	854105	757557	704536	0	0	791130	0	832027	0	0	0	875330	904405	721041	508156	0	691520	657861
				5.65773	201.025			0	1.97877e+06	1.81381e+06	1.54358e+06	1.76322e+06	1.87098e+06	1.49467e+06	1.28259e+06	1.52197e+06	1.61413e+06	0	1.8358e+06	1.79458e+06	0	0	0	1.35279e+06	0	1.76261e+06	0	0	1.6327e+06	1.43083e+06	1.94072e+06	0	0	1.8408e+06	1.30746e+06
				5.65864	141.016			6.48528e+07	7.49858e+07	7.07402e+07	5.67389e+07	6.93452e+07	7.24558e+07	7.24241e+07	5.76735e+07	7.28599e+07	6.24003e+07	6.06977e+07	6.96004e+07	7.33257e+07	7.13542e+07	6.40362e+07	6.27033e+07	5.79804e+07	7.42962e+07	7.3638e+07	7.23746e+07	6.0155e+07	7.34217e+07	7.16425e+07	7.24947e+07	7.34328e+07	5.80383e+07	7.11333e+07	6.99535e+07
				5.65996	232.924			7.06778e+06	6.08602e+06	6.62177e+06	5.14287e+06	6.39502e+06	7.00262e+06	6.41491e+06	5.88454e+06	7.20537e+06	6.1255e+06	6.66195e+06	5.83828e+06	6.45837e+06	6.79321e+06	6.62365e+06	6.49949e+06	5.03097e+06	6.97229e+06	6.77406e+06	7.04791e+06	6.82002e+06	6.37995e+06	5.94273e+06	6.07155e+06	6.36651e+06	6.53582e+06	5.73837e+06	5.70944e+06
				5.66127	189.008			0	0	551578	0	0	0	0	0	0	0	0	0	816909	488902	0	0	0	0	0	0	0	0	0	0	0	500895	718528	0
				5.66206	233.924			0	967583	874356	1.01914e+06	0	1.02799e+06	846604	926561	0	0	703452	757681	865866	0	0	0	829137	909234	819983	802484	572946	846817	0	802665	1.03956e+06	535552	842388	820843
				5.66246	134.046			0	0	0	1.22954e+06	1.99592e+06	1.94492e+06	1.68796e+06	0	0	0	0	2.00738e+06	1.4567e+06	865286	3.17404e+06	0	2.88032e+06	0	1.52712e+06	0	0	0	0	2.08646e+06	0	2.27561e+06	1.27596e+06	1.23151e+06
				5.66246	165.04			3.90165e+06	0	0	3.62104e+06	0	0	0	0	6.72058e+06	3.81995e+06	0	3.53634e+06	0	3.77626e+06	0	3.38527e+06	2.84321e+06	0	1.93734e+06	3.2324e+06	0	1.93172e+06	3.11893e+06	0	2.8205e+06	2.75942e+06	2.49168e+06	0
				5.66427	210.999			0	365281	784157	0	0	784356	0	0	0	0	0	799967	453144	256706	0	0	0	662611	705902	0	0	0	0	528851	0	326449	399493	0
				5.66461	210.149			3.67432e+06	4.18579e+06	2.44419e+06	3.69532e+06	2.5459e+06	4.53853e+06	3.5659e+06	4.78669e+06	2.60063e+06	4.80042e+06	3.72594e+06	3.69205e+06	4.65298e+06	2.61353e+06	4.47182e+06	4.41615e+06	3.1798e+06	4.41904e+06	4.09422e+06	4.54621e+06	3.58815e+06	4.59991e+06	3.69739e+06	4.54176e+06	4.82781e+06	3.87532e+06	3.02423e+06	3.23328e+06
				5.66495	130.086			0	918008	0	0	0	0	0	0	0	2.43238e+06	0	1.8893e+06	0	0	2.11677e+06	2.29454e+06	0	0	0	0	0	0	0	0	0	2.0998e+06	2.19782e+06	0
				5.66495	314.927			524047	726190	774202	566386	733731	952587	0	750755	859546	841665	821663	811739	958435	635867	0	753159	0	852595	885902	0	862863	827210	1.01638e+06	0	0	0	850605	653570
		Monobromobisphenol A	-10.5403	5.66505	308.186			0	398090	690993	0	554263	379089	0	0	0	0	0	417031	646817	0	0	0	678178	612031	552690	0	0	546196	0	660507	0	455908	614882	657920
				5.66894	179.988			0	4.38939e+06	4.14591e+06	0	0	4.94827e+06	3.04224e+06	0	5.0969e+06	3.96025e+06	0	4.30404e+06	3.02757e+06	2.59489e+06	0	4.28267e+06	0	4.94818e+06	0	0	0	0	0	0	4.39758e+06	4.32483e+06	4.42636e+06	4.35816e+06
				5.66906	268.13			428564	348399	378364	330581	413816	326409	395607	298035	252522	347177	400299	365993	390936	453792	384805	398885	414652	704541	387934	325523	316873	342751	498671	518606	490155	369607	327767	315005
				5.67673	213.015			2.24655e+06	1.57352e+06	5.75583e+06	3.33611e+06	3.07846e+06	1.6923e+06	1.80066e+06	2.70289e+06	1.31317e+06	4.83551e+06	3.40715e+06	2.83456e+06	1.88232e+06	1.55949e+06	4.4153e+06	5.05067e+06	1.44856e+06	3.17351e+06	1.60132e+06	3.02396e+06	2.07636e+06	2.89258e+06	2.64416e+06	3.90559e+06	3.18386e+06	1.95397e+06	2.74537e+06	2.69549e+06
				5.68626	217.003			0	0	0	0	0	0	9.93856e+06	0	0	0	0	0	0	0	0	0	0	0	1.01025e+07	0	0	0	0	0	0	0	9.71559e+06	9.40404e+06
				8.08645	222.15			155995	133386	133800	114145	112285	101561	110983	181731	138569	124732	140527	121883	143986	149511	106256	187545	134295	124545	127773	211930	137102	99305.8	117639	142831	119103	142234	130842	112549
				9.31268	153.03			756420	747108	1.00046e+06	821239	803704	893057	921800	840964	757960	910071	962446	927972	430626	437294	1.0597e+06	1.06199e+06	896839	815274	684344	817542	850970	704085	783486	915127	905183	500298	783946	966787
		3,5-Dibromo-4-hydroxyphenylpyruvate	21.2682	9.31607	338.964			128917	261006	204377	312616	234525	307537	193798	225337	206407	285978	265905	213937	163386	308983	191594	440773	284035	270242	483228	302640	274562	286102	259346	254131	203577	261125	170120	230691
		3b-Hydroxy-6b-(3-chloro-2-hydroxy-2-methylbutanoyloxy)-7(11)-eremophilen-12,8b-olide	-7.40494	10.528	401.898			324081	617610	335423	367404	718578	374114	354722	254717	303570	292146	212392	256086	428555	974399	634014	248966	309657	331975	262591	225011	375741	768338	210330	385950	246799	338069	288752	373720
				10.5354	133.944			1.97287e+06	1.21542e+06	1.65945e+06	1.82464e+06	2.0347e+06	969304	1.98934e+06	1.94327e+06	1.96594e+06	1.03742e+06	1.28741e+06	1.3805e+06	1.99866e+06	1.49598e+06	1.56893e+06	1.09153e+06	900712	1.57385e+06	1.79913e+06	852448	1.23222e+06	2.89631e+06	3.9053e+06	1.5209e+06	1.5336e+06	1.74231e+06	1.37686e+06	1.3642e+06
				10.5505	162.939			4.13807e+06	1.814e+06	3.68128e+06	1.74828e+06	4.23741e+06	2.13274e+06	1.27934e+06	2.83223e+06	1.63529e+06	4.55627e+06	953448	1.73366e+06	4.35242e+06	1.63951e+06	1.83578e+06	1.22744e+06	1.73445e+06	3.88359e+06	1.70379e+06	3.93685e+06	2.53162e+06	1.44846e+06	1.85069e+06	1.52234e+06	1.61309e+06	1.6304e+06	4.32551e+06	3.89805e+06
				11.1356	184.937			502270	356870	516789	788593	389677	379447	900323	459589	686713	312155	343699	317764	807093	437355	343563	354665	530760	787667	558444	337613	380098	371620	376310	553548	508503	773646	405531	372779
				11.7096	209.165			269250	303784	376542	356560	321372	399614	405134	322263	314344	437541	293059	215730	234956	381053	329670	269827	320761	341767	257270	413370	345099	367290	363139	379041	546475	342281	363618	368132
		Prothiofos	20.8084	11.7277	346.26			512537	633942	407193	401806	577336	791812	369831	477719	1.12081e+06	542284	775163	579739	856984	421185	385144	448277	414617	465195	879082	448238	503667	778232	407829	473567	415142	494853	445807	388103
		3,3'-Dichlorobenzidine	19.774	11.7337	254.139			406152	299607	309098	306690	407809	291672	304367	330744	294361	298690	275308	357695	292282	534221	277829	296402	462558	968066	365555	360279	608163	296525	306513	300191	344063	317057	579087	288734
				11.7381	156.99			3.01193e+06	2.43651e+06	1.8405e+06	2.31001e+06	2.95906e+06	2.43519e+06	1.84177e+06	2.96339e+06	3.14669e+06	3.11561e+06	1.39668e+06	3.0275e+06	3.0012e+06	1.20052e+06	2.29662e+06	1.7142e+06	3.30086e+06	2.41466e+06	2.42901e+06	2.89728e+06	1.37577e+06	2.50233e+06	2.92523e+06	2.40035e+06	2.51416e+06	2.97636e+06	4.13108e+06	2.3186e+06
				11.7381	186.933			5.25876e+06	250541	227807	475850	301478	281102	304448	177201	287809	469807	3.98469e+06	214696	296970	255426	141340	253468	241497	249975	107487	283731	292642	308574	292207	6.17759e+06	282195	291823	249506	307330
				11.7401	234.15			207620	156778	208391	329144	334460	299086	402430	201268	180873	183044	212754	201754	319927	211089	204814	181328	261380	186948	212564	180031	172851	162749	172867	204656	209727	216753	299546	187025
				11.7421	84.0082			1.48163e+06	1.47248e+06	2.43826e+06	1.59167e+06	1.36711e+06	1.45136e+06	1.43306e+06	1.45744e+06	1.58356e+06	1.50954e+06	1.56324e+06	1.21783e+06	1.46641e+06	2.14775e+06	2.02586e+06	1.3986e+06	1.4148e+06	1.45145e+06	1.46238e+06	1.09286e+06	1.4559e+06	1.60058e+06	1.44377e+06	2.13552e+06	1.84769e+06	1.55748e+06	2.0646e+06	1.44463e+06
				11.7454	142.929			521678	614375	544204	564343	669508	575737	519041	433216	555265	625123	556970	492134	596160	625274	657492	874948	655087	523795	508897	447644	500669	406470	857650	833244	562662	485269	894496	522648
				11.7479	417.872			580192	620996	474835	372663	547423	575920	546470	449137	544602	468639	690539	516476	583852	551846	460469	441869	563446	307518	577027	885016	499529	624750	388686	341009	451271	420762	505926	771008
				11.7492	225.926			512040	408629	422894	401348	491547	407293	391165	828483	533874	513286	407300	497493	748080	884051	357923	406306	453284	608686	306969	428541	446202	401813	487428	581790	429459	1.35607e+06	387282	534484
				11.7583	226.153			225724	205378	235474	186083	232849	165844	184811	186723	243656	151519	253848	189425	190754	195532	238554	238704	229606	178664	320335	170951	163227	257606	167171	372175	242167	180375	193671	194027
				11.7583	269.915			274204	310719	154263	226551	280954	192933	305986	270372	322108	231307	243718	269160	271344	334931	268323	307108	233076	314168	225115	321848	283619	189718	331078	537412	272608	465068	320903	280603
				12.2467	161.913			844894	774572	470552	718372	804523	453518	448196	1.65836e+06	543787	875380	336708	321479	414340	523836	484429	532124	324513	433727	496913	389358	404044	414453	823362	430524	2.39991e+06	581790	399456	571205
				12.7441	187.097			668566	556762	635979	678019	772356	796385	789511	589743	855936	648512	728114	772773	731528	799717	697552	584630	724918	686404	609721	651016	775832	675543	521169	626006	391389	588566	927023	777330
				12.9329	228.99			248165	217459	239920	215271	243526	267019	191247	225457	197037	169774	261138	252987	165986	187573	358777	271772	259579	189011	234810	235554	198628	217228	170139	218045	558936	266140	220539	235181
		Azafenidin	11.4005	12.9329	339.2			858311	846233	836437	846570	810839	818273	820274	950520	936642	894197	807705	851635	888082	869752	891208	849612	1.05029e+06	1.01185e+06	911329	773595	923678	837251	891579	893735	897984	1.24425e+06	785995	1.06587e+06
				12.958	219.977			262271	301465	272399	171837	129218	242353	259349	205609	305692	271264	248975	245152	262168	311242	220276	217145	243901	249789	269963	281394	285818	233632	250126	221796	268065	230348	273651	275108
				12.961	159.886			528138	270213	328737	362513	294623	275495	250115	274999	292601	257212	315913	273154	230763	313118	242530	198910	259267	307328	304282	271827	260267	262687	258230	285489	375593	303074	251374	283838
				12.9619	234.975			578071	574497	570077	585665	483304	925636	562918	796210	487927	556090	473620	544747	464868	615907	885585	554703	703305	462397	969952	818433	562393	1.03403e+06	748508	497975	904423	634952	675243	569377
				12.98	225.149			2.68165e+06	2.67835e+06	3.10455e+06	3.14528e+06	1.11559e+07	2.95081e+06	2.70265e+06	1.79619e+06	2.56575e+06	2.72003e+06	2.59137e+06	3.00327e+06	2.86487e+06	2.69517e+06	2.45336e+06	2.99719e+06	3.00376e+06	2.52931e+06	3.06377e+06	1.83141e+06	2.82584e+06	1.52015e+06	2.57346e+06	2.81481e+06	2.77523e+06	2.85109e+06	2.63097e+06	2.66377e+06
				15.3976	86.0238			4.54823e+06	3.02911e+06	4.26988e+06	9.00694e+06	5.05212e+06	3.70509e+06	1.83276e+06	4.03359e+06	3.88567e+06	4.2876e+06	4.52237e+06	3.69163e+06	4.78177e+06	3.49948e+06	4.44094e+06	3.8556e+06	4.82291e+06	3.84204e+06	2.33086e+06	4.44606e+06	4.10154e+06	1.0192e+07	3.38361e+06	4.37691e+06	3.31367e+06	6.09929e+06	5.75523e+06	3.98794e+06
				15.4303	143.991			1.5543e+06	1.49888e+06	1.55052e+06	1.48611e+06	1.56469e+06	1.53786e+06	1.64117e+06	1.58286e+06	1.60272e+06	995258	931556	1.65731e+06	1.40606e+06	1.47451e+06	856812	918160	1.46931e+06	1.36e+06	836852	1.44826e+06	1.67789e+06	1.60384e+06	1.27672e+06	1.45005e+06	1.68241e+06	2.38989e+06	1.39574e+06	1.40057e+06
		Phosphate	5.67833	15.9576	95.9792			5.05591e+06	4.84597e+06	5.3219e+06	4.67268e+06	5.41658e+06	4.69982e+06	4.58069e+06	5.31902e+06	4.57639e+06	5.04449e+06	5.58698e+06	5.34183e+06	5.53617e+06	7.08608e+06	4.74362e+06	6.04229e+06	4.75059e+06	5.75016e+06	5.35385e+06	6.45946e+06	4.65786e+06	4.71593e+06	6.37346e+06	6.05995e+06	5.38113e+06	5.71651e+06	5.3232e+06	4.59847e+06
				16.0094	247.917			165970	149829	93022.3	122074	158282	191243	176961	138958	128864	98113	163030	135549	175253	147777	111516	117334	375846	193686	153430	164520	158973	192801	87686.1	110059	111108	157794	282853	172798
				16.5655	154.036			9.58127e+07	9.15549e+07	8.87758e+07	9.04078e+07	7.6664e+07	9.19767e+07	8.43485e+07	1.02962e+08	8.47601e+07	8.95445e+07	8.95421e+07	9.22617e+07	9.39756e+07	8.41772e+07	8.75263e+07	9.02326e+07	8.80812e+07	8.58072e+07	9.16858e+07	8.95429e+07	9.7166e+07	8.73508e+07	8.8979e+07	8.60023e+07	8.18025e+07	8.55195e+07	8.7776e+07	8.94943e+07
				16.5676	239.059			1.95931e+06	2.63986e+06	1.93467e+06	1.78176e+06	1.51251e+06	4.62792e+06	1.69496e+06	1.67398e+07	2.74179e+06	1.11608e+07	1.98619e+07	1.69047e+06	1.9091e+06	2.23974e+06	1.46331e+06	3.34173e+07	2.99374e+06	2.20738e+07	2.29026e+06	2.27194e+06	2.29127e+07	2.91266e+06	2.64851e+06	2.94038e+07	1.82134e+06	3.39477e+08	4.48217e+08	1.48022e+06
				16.5783	79.0292			472186	388871	353871	541529	442282	857004	436355	477373	503149	394797	453642	453346	504823	512603	517773	428452	377032	407037	489708	534100	466912	504565	441543	398716	409862	397651	449884	419994
				16.5783	146.965			4.05562e+07	4.14768e+07	3.86724e+07	4.17419e+07	3.69512e+07	4.08961e+07	3.40304e+07	4.17012e+07	3.55082e+07	3.92599e+07	3.88468e+07	3.65247e+07	3.98897e+07	3.50743e+07	3.67326e+07	3.86753e+07	3.98532e+07	3.66295e+07	3.32834e+07	4.08056e+07	4.09199e+07	4.08142e+07	4.05907e+07	3.91636e+07	3.71828e+07	4.07937e+07	3.87145e+07	3.9318e+07
				16.6058	96.9765			3.13297e+06	3.56112e+06	3.44044e+06	3.04475e+06	3.93989e+06	2.97251e+06	3.04812e+06	3.20926e+06	3.41732e+06	2.88195e+06	3.56951e+06	3.40243e+06	3.59014e+06	3.65049e+06	4.32587e+06	2.73389e+06	4.07185e+06	4.27296e+06	3.36346e+06	4.06968e+06	3.45279e+06	3.47941e+06	2.99326e+06	3.65772e+06	2.84839e+06	3.03799e+06	3.39227e+06	4.01932e+06
				16.6119	80.9159			2.61234e+06	2.59632e+06	2.03598e+06	2.962e+06	1.80043e+06	2.96172e+06	2.96922e+06	2.86141e+06	2.44834e+06	2.92831e+06	3.18452e+06	2.44e+06	2.99672e+06	2.7492e+06	2.36758e+06	2.9385e+06	2.74999e+06	2.39641e+06	3.08081e+06	3.00059e+06	2.69421e+06	2.90539e+06	3.0087e+06	2.34664e+06	2.60043e+06	2.85235e+06	2.85686e+06	2.71537e+06
				16.6144	77.9687			369504	354618	241751	199875	282955	436019	288542	376782	285822	406894	236497	333636	383831	345963	357482	310734	586901	387087	367408	421612	384502	409510	270422	301955	400866	444206	381311	350171
				16.6155	189.008			8.29987e+06	604830	624603	641207	3.53553e+06	616055	664711	615182	3.67354e+06	1.86963e+07	516405	625422	544449	713410	1.62452e+06	6.33868e+06	542857	1.0583e+06	542413	639129	3.29573e+06	649257	1.40458e+06	946242	2.20877e+06	603860	479326	4.81157e+06
				16.6189	235.181			1.22299e+06	844578	660800	815206	726343	779999	515626	744672	815945	656162	743301	749501	514674	478724	518013	934132	671642	667254	645497	786742	510631	835160	712155	601674	431897	738538	654601	720146
				16.6314	208.013			5.12071e+06	552206	649256	459381	2.43567e+06	569101	608479	658325	972722	704087	588657	637061	529166	437666	707575	645302	419475	619411	620813	691693	693916	579466	626489	410788	736264	1.35474e+06	554502	813883
				16.6314	256.961			1.6985e+06	1.46194e+06	1.11498e+06	1.83596e+06	1.51824e+06	1.65125e+06	1.35457e+06	1.78105e+06	1.14775e+06	1.70975e+06	1.89284e+06	1.75083e+06	1.61172e+06	1.607e+06	1.32944e+06	1.49346e+06	1.14991e+06	1.50018e+06	1.59848e+06	1.4127e+06	1.66493e+06	1.30352e+06	1.04056e+06	1.25191e+06	1.77448e+06	1.2034e+06	1.5832e+06	1.47145e+06
				16.6508	112.998			7.09053e+06	6.54708e+06	8.47266e+06	7.11e+06	8.87758e+06	8.97807e+06	6.5225e+06	7.37189e+06	6.71485e+06	6.7839e+06	8.16423e+06	8.71438e+06	7.77828e+06	5.81793e+06	7.90075e+06	6.61308e+06	7.43929e+06	7.37564e+06	7.47583e+06	7.00688e+06	9.40992e+06	7.98469e+06	7.31657e+06	8.02652e+06	6.97856e+06	7.97685e+06	7.7511e+06	6.83665e+06
		Cobaltous sulfate	-15.7455	16.6508	156.001			2.26368e+06	2.53288e+06	2.4065e+06	2.74988e+06	2.12845e+06	2.53769e+06	2.32003e+06	2.79599e+06	2.69112e+06	1.79736e+06	2.4916e+06	2.7618e+06	1.73258e+06	2.36911e+06	2.35365e+06	2.52336e+06	2.25084e+06	2.91562e+06	1.07732e+07	2.6301e+06	2.57844e+06	2.69406e+06	2.35132e+06	2.71759e+06	2.55621e+06	2.52886e+06	2.53689e+06	2.58175e+06
				16.8083	231.943			1.93597e+06	1.98974e+06	1.52389e+06	1.28394e+06	3.48085e+06	1.52048e+06	1.98055e+06	1.85815e+06	1.51577e+06	2.0436e+06	1.84867e+06	1.42742e+06	2.10248e+06	1.82568e+06	1.31246e+06	1.1706e+06	2.13827e+06	1.46949e+06	1.25912e+06	2.1842e+06	1.28187e+06	2.19025e+06	1.47924e+06	1.39342e+06	1.35945e+06	3.6292e+06	1.94054e+06	2.26062e+06
				17.0925	206.155			3.00022e+06	2.91967e+06	1.47306e+06	3.05576e+06	2.59924e+06	2.08319e+06	2.98431e+06	3.48672e+06	3.04885e+06	3.23547e+06	3.24509e+06	3.22662e+06	3.09082e+06	1.90051e+06	1.64677e+06	2.7997e+06	3.23498e+06	2.82213e+06	3.20231e+06	2.91629e+06	2.93023e+06	3.11112e+06	1.78959e+06	1.39897e+06	3.05417e+06	2.81688e+06	3.12452e+06	2.85434e+06
				17.2006	110.939			1.49246e+07	6.93663e+06	7.18177e+06	8.01758e+06	6.20687e+06	7.66431e+06	8.23658e+06	7.38154e+06	6.6628e+06	2.49229e+06	7.15357e+06	6.01609e+06	8.53214e+06	7.21179e+06	3.78048e+06	6.19729e+06	5.48674e+06	2.44741e+06	8.8653e+06	8.8608e+06	6.06746e+06	8.11223e+06	7.60288e+06	4.57342e+06	7.3457e+06	5.42675e+06	1.02306e+06	4.2992e+06
				17.2151	135.03			3.8819e+06	3.06863e+06	3.35339e+06	4.20412e+06	4.04672e+06	4.46653e+06	3.40512e+06	4.65219e+06	2.63074e+06	4.21911e+06	4.65542e+06	4.66195e+06	4.65483e+06	3.46917e+06	4.68197e+06	4.28453e+06	4.37821e+06	3.44558e+06	4.00389e+06	3.82718e+06	1.22096e+06	2.40249e+06	3.49854e+06	3.57237e+06	4.95122e+06	3.73507e+06	4.91e+06	4.53793e+06
				17.2938	201.906			416106	395140	390405	358257	339577	383395	255686	737780	406862	374867	351290	345020	355683	323026	484999	431156	329182	382273	428262	363883	334368	349816	459079	366538	1.03746e+06	385937	364981	397486
				17.5342	336.91			313829	258759	207642	264124	149215	233506	262632	344658	217861	231373	301534	251714	242864	191995	206692	285894	264042	332955	255900	153094	247865	294745	158247	265963	257231	244204	283439	170694
				17.6737	117.928			1.25829e+07	9.33242e+06	8.79391e+06	8.768e+06	8.23392e+06	9.23247e+06	8.80529e+06	1.64452e+07	9.24931e+06	9.52366e+06	8.46289e+06	8.46655e+06	9.16858e+06	8.60244e+06	8.42052e+06	9.79972e+06	8.6962e+06	9.01938e+06	1.07468e+07	8.33108e+06	9.75586e+06	9.37499e+06	9.01888e+06	8.45401e+06	3.79401e+07	8.15484e+06	9.01828e+06	9.86859e+06
				17.7698	316.921			431146	742564	266406	481326	1.01863e+06	547781	483267	447816	427929	410303	412390	341629	515053	557356	476409	428932	1.01538e+06	546902	353435	484552	360182	520728	663664	622152	348897	327275	451808	455503
				17.7794	236.971			668125	341304	286619	336655	281798	282265	358693	540066	296343	385056	343031	328307	319222	361893	317328	374698	321485	330568	413666	329746	297919	363366	298865	305747	550043	304340	319275	156903
				17.7827	196.994			3.68617e+06	3.98106e+06	3.23877e+06	3.63366e+06	2.21861e+06	3.32273e+06	4.93371e+06	3.47802e+06	4.23875e+06	3.26221e+06	3.49545e+06	3.80066e+06	3.58621e+06	4.47214e+06	3.32105e+06	3.41566e+06	3.32036e+06	3.73867e+06	3.53789e+06	3.65123e+06	3.71278e+06	3.64128e+06	3.43592e+06	3.90206e+06	3.73035e+06	3.79237e+06	3.07913e+06	3.32884e+06
				17.7857	224.165			682911	228318	590039	471716	719605	334909	524289	578678	283279	583181	505281	454403	397952	309835	638408	624562	538863	417202	557842	567377	449021	689556	520757	653269	672571	469143	625635	388362
				17.7866	114.935			3.34699e+06	2.37244e+06	2.78268e+06	2.43281e+06	2.81275e+06	2.98675e+06	2.82834e+06	4.71786e+06	2.55617e+06	2.40748e+06	2.60287e+06	2.71959e+06	2.77003e+06	3.48796e+06	3.72374e+06	1.96602e+06	2.75861e+06	1.81811e+06	3.16366e+06	3.27876e+06	2.82847e+06	3.34458e+06	3.0034e+06	1.59405e+06	9.64158e+06	2.66254e+06	2.85149e+06	3.96621e+06
				17.7884	194.939			459270	593877	378709	376762	517027	143755	410005	406049	335576	503803	376405	0	469540	486871	424583	446441	193460	465085	301300	533479	0	554785	405816	411171	639025	390794	400390	431667
				17.7901	238.144			396561	379070	228559	433976	332552	302236	362015	387928	381294	527436	452013	465651	440386	412638	407622	464390	440238	391885	356232	386040	394610	410144	362270	364999	381766	264831	459300	344032
				17.7939	165.04			3.32679e+06	3.51506e+06	3.14975e+06	2.63261e+06	5.24086e+06	3.53445e+06	5.21641e+06	3.55332e+06	2.64166e+06	3.64612e+06	3.03916e+06	3.58828e+06	3.33493e+06	3.08586e+06	2.76914e+06	3.3442e+06	1.77894e+06	3.25275e+06	3.46018e+06	4.49703e+06	3.37537e+06	2.61354e+06	3.77297e+06	3.87294e+06	3.69381e+06	2.4881e+06	3.72253e+06	3.82851e+06
				17.7945	92.0245			4.73482e+06	3.05669e+06	3.90571e+06	3.75779e+06	7.35353e+06	6.94768e+06	3.68183e+06	4.43983e+06	3.29244e+06	3.29078e+06	3.99605e+06	3.97823e+06	3.48823e+06	3.45703e+06	3.52719e+06	4.02058e+06	3.28835e+06	4.08351e+06	3.95935e+06	3.60895e+06	4.06139e+06	3.98961e+06	4.53674e+06	3.9159e+06	3.832e+06	3.77704e+06	3.77732e+06	6.91734e+06
				17.7976	210.15			4.28502e+06	5.1242e+06	2.56843e+06	5.74442e+06	5.18369e+06	4.56797e+06	4.28233e+06	5.47968e+06	5.0573e+06	4.80329e+06	4.84171e+06	5.2738e+06	4.45271e+06	4.33094e+06	4.37044e+06	4.87032e+06	2.71735e+06	4.58773e+06	5.34071e+06	4.84391e+06	4.81911e+06	3.34599e+06	4.19473e+06	4.54166e+06	5.16565e+06	4.56891e+06	5.13197e+06	3.0088e+06
				17.8017	76.9691			9.71708e+06	1.00806e+07	9.75876e+06	9.49002e+06	8.19828e+06	9.73453e+06	8.81797e+06	3.17759e+06	8.70172e+06	9.04406e+06	1.02569e+07	9.86609e+06	9.89444e+06	8.90912e+06	9.34999e+06	1.5452e+06	9.62618e+06	1.04353e+07	9.6324e+06	9.7983e+06	1.01691e+07	9.72181e+06	9.59292e+06	8.95549e+06	9.23303e+06	9.62204e+06	9.12285e+06	1.10287e+07
				17.8039	94.9797			1.19125e+08	1.14315e+08	1.15428e+08	1.19434e+08	1.01531e+08	1.13349e+08	1.038e+08	4.04927e+07	1.03747e+08	9.84018e+07	1.23457e+08	1.05209e+08	1.16816e+08	1.19081e+08	1.11772e+08	1.06793e+08	1.19022e+08	1.21004e+08	1.183e+08	1.19235e+08	1.26916e+08	1.17227e+08	1.17101e+08	1.1244e+08	1.00345e+08	1.15355e+08	1.10926e+08	1.1183e+08
				17.8039	109.051			1.44951e+07	1.4953e+07	1.43359e+07	1.43018e+07	1.22538e+07	1.40351e+07	1.3185e+07	1.58811e+07	1.32998e+07	1.42838e+07	1.48507e+07	1.31356e+07	1.46146e+07	1.42324e+07	1.50846e+07	1.49946e+07	1.41616e+07	1.46543e+07	1.54288e+07	1.51969e+07	1.445e+07	1.47224e+07	1.51922e+07	1.40301e+07	1.45394e+07	1.42941e+07	1.39364e+07	1.37455e+07
				17.8039	142.019			2.4453e+06	1.54307e+06	2.38656e+06	2.45478e+06	2.26002e+06	2.27987e+06	2.08497e+06	2.46483e+06	2.2167e+06	2.40212e+06	2.18526e+06	1.36364e+06	2.36234e+06	2.44826e+06	1.97609e+06	2.01951e+06	2.50846e+06	2.64004e+06	2.1765e+06	2.36879e+06	2.50948e+06	2.56422e+06	2.37521e+06	2.07869e+06	2.22357e+06	2.51046e+06	2.02953e+06	2.45774e+06
				17.8039	166.983			1.35814e+06	1.24249e+06	1.21407e+06	1.38902e+06	1.17829e+06	1.06418e+06	1.5069e+06	1.71703e+06	1.74536e+06	1.15525e+06	1.64093e+06	1.38789e+06	1.54838e+06	1.1257e+06	1.09567e+06	1.37014e+06	1.05158e+06	1.2181e+06	1.4778e+06	1.8574e+06	1.09796e+06	1.37971e+06	1.20102e+06	1.22202e+06	855049	1.39648e+06	1.20995e+06	1.04359e+06
		Pyrophosphate	20.6101	17.8045	174.954			961125	915283	612873	1.03867e+06	892758	701547	674090	902224	914294	604862	959922	969107	1.01652e+06	809915	862861	1.01772e+06	861767	1.0866e+06	832995	850046	670886	895880	926170	677378	982902	944264	709069	913236
				17.8051	310.902			667063	724003	344151	566432	378475	620538	489276	720144	603277	522104	416894	659658	651549	540501	491859	600611	541235	663619	633116	529161	522988	408525	389059	560832	402296	537658	446829	641863
				17.8145	82.0401			4.62779e+06	2.76525e+06	2.40605e+06	3.4112e+06	3.40044e+06	2.89815e+06	3.00935e+06	3.10432e+06	2.71571e+06	3.14131e+06	2.52621e+06	2.97076e+06	2.90128e+06	3.03257e+06	3.81524e+06	3.30874e+06	4.46312e+06	3.77491e+06	2.80141e+06	2.50855e+06	4.77528e+06	3.10012e+06	3.0947e+06	3.04878e+06	5.26245e+06	3.17181e+06	4.12142e+06	3.53716e+06
				17.8145	119.016			3.40928e+07	3.24944e+07	3.08809e+07	3.1731e+07	3.68177e+07	3.15054e+07	4.09913e+07	3.16729e+07	3.23341e+07	2.7813e+07	3.11027e+07	3.18674e+07	3.20824e+07	3.32706e+07	3.08063e+07	2.7541e+07	3.02137e+07	3.27231e+07	3.22653e+07	3.1945e+07	3.23618e+07	3.05876e+07	2.84368e+07	2.98802e+07	3.62277e+07	3.04446e+07	3.00581e+07	3.0085e+07
				17.8145	172.957			1.75746e+07	1.63074e+07	2.10621e+07	1.60058e+07	1.83639e+07	1.63826e+07	1.55756e+07	1.9455e+07	1.76226e+07	1.59569e+07	1.74995e+07	1.74369e+07	1.71794e+07	1.78435e+07	1.54411e+07	1.67018e+07	1.74078e+07	1.80255e+07	1.7053e+07	1.91832e+07	1.82253e+07	1.73138e+07	1.72306e+07	1.5625e+07	1.73047e+07	1.62108e+07	1.61569e+07	1.62526e+07
				17.8145	293.891			178298	200854	134749	190330	99699.6	178158	186344	194734	185506	195802	184642	188044	135004	212604	176531	161362	172077	163616	122214	111466	155032	214483	171373	194387	142717	163350	172805	184493
				17.8177	314.927			565638	321406	605166	922831	411889	700749	631555	616787	644815	568304	667966	638984	617969	438952	561559	648853	614437	708758	727551	629564	664383	766547	425758	648188	735870	598930	449283	705948
				17.8188	292.891			890197	855923	589500	1.17331e+06	1.05989e+06	883673	813379	1.1873e+06	880490	983151	958361	1.04537e+06	836836	856183	917847	1.06806e+06	844218	655262	1.26537e+06	958392	1.03863e+06	1.11401e+06	627049	872511	861731	643291	938234	1.01013e+06
				17.8189	116.928			1.26678e+08	8.67348e+07	8.43833e+07	8.55834e+07	7.57028e+07	9.14092e+07	8.24949e+07	1.61486e+08	8.42305e+07	9.10913e+07	8.78141e+07	8.35308e+07	8.72925e+07	8.71861e+07	8.33914e+07	9.52679e+07	8.66121e+07	9.29312e+07	1.30021e+08	8.42841e+07	9.17801e+07	8.90024e+07	8.87488e+07	8.21235e+07	3.59995e+08	7.79078e+07	8.72011e+07	8.77575e+07
				17.8208	148.051			485211	781082	575185	490412	630790	419417	506595	550560	507443	471337	551018	346158	489873	939498	1.79559e+06	558290	471130	392115	528074	508237	477497	351193	534379	2.6313e+06	415176	475438	529574	539614
				17.8209	173.957			1.40425e+06	1.56092e+06	1.43124e+06	1.41451e+06	1.11815e+06	1.62067e+06	1.34809e+06	1.51809e+06	1.57447e+06	988140	1.4518e+06	1.68991e+06	1.49278e+06	1.50687e+06	1.82392e+06	1.42905e+06	1.52301e+06	1.77372e+06	1.43466e+06	1.45834e+06	1.47773e+06	1.36949e+06	1.48639e+06	1.7677e+06	1.45959e+06	1.83329e+06	1.30822e+06	1.30987e+06
				17.8209	176.983			3.05028e+06	3.31593e+06	3.40629e+06	2.84481e+06	2.77075e+06	3.5681e+06	3.92243e+06	3.3332e+06	3.43028e+06	2.51056e+06	2.89151e+06	2.80846e+06	3.36334e+06	2.9415e+06	2.5684e+06	2.93318e+06	2.65087e+06	3.2843e+06	2.9161e+06	3.25899e+06	3.13832e+06	3.41e+06	2.91399e+06	3.11794e+06	2.95688e+06	3.54458e+06	2.66236e+06	3.15548e+06
				17.8209	232.924			4.37531e+06	4.20714e+06	4.92861e+06	5.32556e+06	5.11147e+06	4.34456e+06	5.21195e+06	5.22014e+06	3.88845e+06	4.77401e+06	4.40364e+06	4.91951e+06	4.85971e+06	4.66074e+06	5.07382e+06	4.22575e+06	3.17297e+06	3.8032e+06	4.45848e+06	4.45233e+06	4.32988e+06	5.63194e+06	4.51188e+06	4.78561e+06	5.33616e+06	4.14238e+06	4.44715e+06	4.46278e+06
				17.8209	233.924			488089	548793	602218	491006	385712	573600	349403	408318	446447	451889	607926	551419	529703	456215	418715	532353	448503	538707	707637	632641	457176	459244	532671	561576	722532	559448	360954	510693
		5-Fluorodeoxyuridine monophosphate	4.67824	17.8209	327.181			2.79823e+06	2.66244e+06	2.74297e+06	3.10843e+06	2.79364e+06	3.39071e+06	2.79964e+06	1.21174e+07	2.54839e+06	3.07085e+06	2.92309e+06	2.81769e+06	3.07231e+06	2.90465e+06	2.81773e+06	2.77676e+06	3.22998e+06	2.80911e+06	3.17696e+06	3.10353e+06	2.83972e+06	1.74129e+06	3.22719e+06	2.73531e+06	3.51984e+06	2.83269e+06	3.0561e+06	2.48241e+06
				17.822	112.014			6.51907e+06	6.62099e+06	9.07658e+06	8.18028e+06	6.96448e+06	8.00701e+06	7.29294e+06	1.01277e+07	6.47195e+06	7.27286e+06	9.5227e+06	1.04259e+07	6.19591e+06	6.99355e+06	9.07091e+06	1.09164e+07	8.74289e+06	7.73724e+06	9.71092e+06	8.62355e+06	9.23868e+06	1.01216e+07	8.06943e+06	7.29382e+06	8.50358e+06	8.01974e+06	9.79461e+06	8.29595e+06
				17.8224	125.928			3.23006e+06	2.6065e+06	2.64395e+06	2.31035e+06	2.73035e+06	2.73688e+06	3.58073e+06	2.77962e+06	3.5032e+06	2.30804e+06	2.73426e+06	3.12788e+06	2.87937e+06	2.04958e+06	3.27233e+06	2.55913e+06	1.89514e+06	2.56185e+06	2.96642e+06	3.1839e+06	2.46183e+06	3.23199e+06	2.7871e+06	2.39803e+06	4.1517e+06	2.69056e+06	3.029e+06	2.5893e+06
				17.823	73.0285			3.41798e+07	8.30777e+07	4.85739e+07	6.84354e+07	6.21266e+07	6.01706e+07	6.08998e+07	3.74122e+07	4.54662e+07	6.48241e+07	6.22561e+07	3.19139e+07	5.97715e+07	7.19562e+07	5.97914e+07	6.57579e+07	3.27954e+07	6.21359e+07	6.82724e+07	9.64731e+07	6.80292e+07	6.65221e+07	5.95633e+07	5.82158e+07	7.43023e+07	6.34971e+07	6.96782e+07	7.52953e+07
				17.8271	136.942			7.65945e+06	7.00642e+06	8.01104e+06	7.8535e+06	6.78561e+06	7.05125e+06	7.83097e+06	8.64576e+06	7.44254e+06	7.44875e+06	8.2354e+06	7.57531e+06	7.00796e+06	7.62526e+06	7.45598e+06	8.09705e+06	7.24942e+06	8.12125e+06	8.3962e+06	8.09222e+06	7.65458e+06	8.18768e+06	7.48238e+06	7.21095e+06	1.01721e+07	7.27691e+06	7.05433e+06	7.21062e+06
				17.8271	166.014			836991	1.57811e+06	1.50103e+06	1.59011e+06	1.15709e+06	1.49521e+06	1.36043e+06	1.41841e+06	1.72342e+06	1.3348e+06	1.69449e+06	1.47155e+06	1.88121e+06	1.4649e+06	1.62769e+06	1.83417e+06	1.40215e+06	1.23842e+06	1.63912e+06	1.22059e+06	1.36186e+06	1.5405e+06	1.49118e+06	1.22508e+06	1.74972e+06	1.26762e+06	2.3374e+06	1.27654e+06
		Methyl viologen	17.2156	17.8272	258.171			496423	787285	549246	493933	613723	631269	631819	733813	546375	658129	635123	465333	613167	551054	628670	525296	597247	617074	606326	625949	777281	638145	448952	621735	605755	539151	446693	458253
				17.8281	134.046			1.77777e+06	1.08481e+06	1.41688e+06	1.69019e+06	2.07858e+06	1.44678e+06	1.87971e+06	2.34759e+06	1.23229e+06	1.64268e+06	1.53339e+06	1.46383e+06	1.82419e+06	993989	2.96624e+06	2.04956e+06	2.59039e+06	1.06952e+06	2.4618e+06	1.55164e+06	1.84486e+06	1.82439e+06	1.54208e+06	1.34829e+06	2.097e+06	1.06071e+06	2.04414e+06	1.35445e+06
				17.829	221.03			950330	822038	702511	884043	552904	612177	788317	833023	531816	677195	662354	518942	629150	671869	734851	614628	735026	550979	569492	677540	724127	770377	752013	688708	589275	531926	507461	806127
				17.8315	131.034			1.43385e+06	1.6345e+06	1.58446e+06	1.38364e+06	1.31122e+06	1.42268e+06	1.54485e+06	1.58459e+06	1.18249e+06	1.16177e+06	1.57798e+06	1.49235e+06	1.53904e+06	1.30136e+06	1.474e+06	1.3307e+06	1.49098e+06	1.14128e+06	1.76357e+06	1.49663e+06	1.50595e+06	1.90736e+06	2.32734e+06	1.43418e+06	1.48083e+06	1.27108e+06	1.61231e+06	1.33061e+06
		(R)-5-Phosphomevalote	-0.933166	17.8317	229.144			178005	205844	251232	293336	155729	206804	207673	202676	167464	191675	199362	136307	285314	181883	195886	201543	183749	140406	118963	201889	242031	155314	243444	152643	196919	195058	205989	190354
		Monobromobisphenol A	-10.1948	17.8344	308.187			445191	454650	485871	557512	413013	525827	418476	552482	1.67904e+06	418158	536311	387869	594078	407241	1.40368e+06	480216	234880	606143	323107	992460	593973	675809	872349	592936	855343	279038	337820	458250
				17.8379	128.034			2.47233e+06	3.31533e+06	4.03473e+06	4.14773e+06	3.57997e+06	3.65981e+06	3.80182e+06	4.95799e+06	3.72259e+06	4.43601e+06	4.35979e+06	3.83327e+06	3.63345e+06	3.33461e+06	5.59607e+06	4.16043e+06	4.82237e+06	3.1036e+06	5.02558e+06	3.18427e+06	3.57082e+06	3.86503e+06	3.26587e+06	3.83258e+06	5.93979e+06	3.00835e+06	5.14308e+06	3.71644e+06
				17.8455	324.182			251716	281144	237430	241764	214619	276363	297003	287220	112170	291401	251374	208820	309939	227761	232250	270943	271233	238609	256135	315489	239208	305458	240455	263029	322622	281137	240133	214546
				17.8468	91.0292			7.12877e+06	6.90396e+06	7.04471e+06	7.52217e+06	6.40198e+06	6.58767e+06	6.55755e+06	8.62381e+06	6.52303e+06	6.10191e+06	7.29534e+06	7.31423e+06	6.13695e+06	7.02309e+06	5.83656e+06	7.45007e+06	5.9903e+06	3.85701e+06	7.75575e+06	6.86844e+06	6.33183e+06	5.06089e+06	4.60793e+06	1.3026e+07	8.99688e+06	6.87718e+06	1.25958e+07	9.5034e+06
				17.8601	268.13			345772	336579	381424	351198	372418	356357	324959	307821	331644	300200	325502	587431	349010	330733	3.41648e+06	659819	321267	182208	340915	441073	462609	271771	285259	209450	369210	303952	332136	465923
				18.2915	179.988			3.30203e+06	4.49061e+06	4.84183e+06	5.30793e+06	3.87551e+06	4.33611e+06	4.61014e+06	4.61159e+06	4.16379e+06	5.02161e+06	4.39369e+06	4.93259e+06	4.72356e+06	4.94986e+06	4.29129e+06	5.09273e+06	4.00874e+06	2.7113e+06	4.84485e+06	4.32993e+06	4.94205e+06	4.55092e+06	4.16336e+06	4.04923e+06	5.2252e+06	4.23062e+06	4.4467e+06	4.47776e+06
				18.416	243.899			272678	401425	283263	334263	324632	203788	301948	659191	323196	624349	373501	249402	485501	685974	250766	261566	343607	253051	427720	298276	811094	346640	318849	326424	336182	239609	802975	204106
		2,8-bis-Trifluoromethyl-4-quinoline carboxylic acid	8.3587	18.9571	310.174			421035	745479	555103	710876	598580	606810	621902	923498	762472	624336	509321	687607	836736	707922	701360	719637	757568	422693	1.25696e+06	702981	757621	486216	433610	690530	555303	638099	1.05087e+06	638714
		Dichlorphemide	15.2628	18.9724	306.171			326837	265538	299236	301028	271653	343162	369217	438442	301796	310990	303815	293309	325025	310620	303740	308261	292544	280766	363919	508447	541120	341727	356832	357197	317208	249404	141711	302068
				18.9724	328.184			414981	541467	413482	361060	389192	411535	394311	528643	452876	430204	426266	516259	443147	370943	492251	505469	445763	427566	441529	392740	496680	327899	388132	541372	472771	381227	467780	370739
				18.981	206.02			1.33847e+06	306820	403856	539078	430424	325574	382762	387006	355059	422011	418812	414645	317502	320252	283211	525871	305597	284097	371113	348523	423886	532320	317047	382407	324252	393813	409425	311344
				18.9996	106.04			2.76939e+07	3.83154e+07	3.43278e+07	3.25874e+07	2.80566e+07	5.24328e+07	5.7183e+07	3.52307e+07	3.07403e+07	2.49297e+07	4.34915e+07	2.16451e+07	3.2072e+07	4.48523e+07	2.61625e+07	3.86243e+07	2.38124e+07	3.03021e+07	3.17342e+07	3.00347e+07	2.51045e+07	1.95001e+07	5.51936e+07	2.86293e+07	3.49251e+07	3.27331e+07	1.76976e+07	3.98754e+07
				19.0145	210.999			588607	544308	730950	1.22379e+06	787355	617836	699736	729196	608097	843015	756659	418715	741785	808654	815156	1.00693e+06	593745	363083	855155	839365	823786	910917	653332	861537	812780	1.1105e+06	474967	804102
				19.0256	218.006			557961	175765	254531	233875	108383	326613	261189	281582	279833	337838	287987	270278	232316	264220	257227	282659	240315	593253	207252	437220	428519	415481	205938	201931	243690	316982	241235	328122
				19.0479	108.056			932867	855523	726519	1.01189e+06	678208	789102	839165	809593	857842	777447	689329	760458	854656	916255	782229	998790	702410	754223	840682	861895	783018	880139	1.01483e+06	749731	755499	938992	814523	971480
				19.2667	201.025			2.05345e+06	1.40707e+06	1.03901e+06	884071	717329	1.17447e+06	775163	1.26728e+06	1.20891e+06	1.35455e+06	1.17198e+06	948671	1.45836e+06	2.15559e+06	1.49429e+06	2.15977e+06	821569	2.04038e+06	1.01068e+06	1.73684e+06	1.5996e+06	1.4765e+06	792440	1.01608e+06	1.43184e+06	2.34807e+06	1.73035e+06	1.0105e+06
				20.2214	235.973			653562	746397	750788	883158	487949	763336	1.06336e+06	1.05017e+06	776742	795135	788049	818681	698985	711566	638925	753775	868812	1.05118e+06	745529	759394	727428	1.05282e+06	712863	657098	946481	673130	915136	802882
				20.2434	252.511			376491	232036	7.62513e+07	1.44257e+06	15717.8	9.23159e+06	8329.18	88327.7	134402	334106	6.2217e+06	1.35698e+06	2.96615e+06	134248	498212	3.32973e+06	631335	5.74928e+07	1.429e+06	1.44691e+06	4.90413e+06	1.52875e+07	3.34673e+06	789905	2.31251e+06	1.67004e+06	1.76104e+06	1.41873e+06
				21.4317	248.973			1.7373e+06	1.74594e+06	3.03889e+06	1.76329e+06	1.48776e+06	1.73539e+06	1.92627e+06	1.47007e+06	1.59171e+06	1.46386e+06	1.64211e+06	1.73751e+06	1.71367e+06	1.78584e+06	1.53001e+06	2.09275e+06	1.71078e+06	1.60892e+06	2.37174e+06	1.5746e+06	1.61979e+06	1.8367e+06	1.40224e+06	1.85449e+06	2.61574e+06	1.68212e+06	1.6898e+06	1.35586e+06
				21.4908	93.0085			2.14133e+06	2.46022e+06	1.43862e+06	1.75178e+06	2.27008e+06	2.2741e+06	1.00582e+06	1.06055e+06	3.57615e+06	1.50516e+06	1.33453e+06	1.80256e+06	989522	1.41301e+06	1.06118e+06	1.53542e+06	1.41058e+06	2.58372e+06	1.23324e+06	2.02502e+06	2.54877e+06	2.61911e+06	1.04357e+06	2.07065e+06	1.74186e+06	8.24871e+06	2.06803e+06	1.16993e+07
				22.6021	179.038			2.8505e+06	2.31675e+06	3.15275e+06	2.20604e+06	1.46336e+07	2.54956e+06	3.19643e+07	2.46064e+06	1.24925e+07	3.76524e+06	2.34334e+06	3.3863e+06	4.95436e+06	1.04767e+07	2.84888e+06	1.98273e+06	3.04115e+06	2.83096e+06	2.68104e+06	2.76743e+06	2.45985e+06	2.84056e+06	4.52316e+06	2.84243e+06	5.25716e+06	6.47544e+06	5.23726e+06	4.99215e+06
				22.6215	79.9564			8.71876e+07	4.21251e+07	2.74692e+07	4.77026e+07	5.82118e+07	2.95911e+07	2.72872e+07	1.57392e+07	2.82355e+07	3.14094e+07	4.78771e+07	3.18809e+07	4.0127e+07	4.0077e+07	5.05481e+07	2.14753e+07	2.47288e+07	5.01121e+07	1.80767e+07	5.04776e+07	7.19523e+07	4.45569e+07	1.93466e+07	1.33437e+08	4.61815e+07	4.59436e+07	4.25217e+07	4.33403e+07
				22.6306	193.054			7.7506e+06	6.63946e+06	5.43256e+06	3.12237e+06	6.27626e+07	4.93435e+06	3.96746e+07	481830	3.74839e+07	4.34299e+06	1.30683e+06	1.31748e+06	9.32356e+06	3.44547e+07	2.43193e+06	1.97752e+06	1.83905e+06	1.76594e+06	555042	1.25726e+06	858899	1.7622e+06	5.6205e+06	418467	1.14743e+07	9.21403e+06	9.67948e+06	1.09483e+07
				23.779	377.07			1.83854e+09	5.8765e+07	4.79446e+07	3.57087e+07	5.04048e+07	3.65941e+07	5.14924e+06	5.27742e+06	1.49321e+07	1.90784e+07	3.32137e+07	5.44345e+06	2.45078e+07	2.11991e+07	1.23957e+08	5.75064e+07	3.10028e+08	4.39868e+06	5.32036e+06	1.8272e+07	4.19045e+07	1.68214e+07	8.16454e+06	9.54646e+06	1.49898e+08	1.22022e+08	1.34651e+08	1.3245e+08
		Bromucozole	4.97441	23.7931	378.073			3.65906e+08	9.2231e+06	7.6031e+06	6.14141e+06	9.57325e+06	5.60789e+06	960025	754752	1.7584e+06	2.53719e+06	4.38168e+06	650542	3.76057e+06	2.74896e+06	2.16349e+07	1.10596e+07	5.46203e+07	692343	830929	2.08706e+06	7.49422e+06	3.84043e+06	2.13403e+06	763052	2.75537e+07	2.06802e+07	2.29164e+07	2.53496e+07
				23.8251	527.303			1.04306e+07	5.7617e+06	6.02415e+06	4.30084e+06	1.3778e+07	3.2871e+06	5.37032e+06	1.0163e+06	1.09253e+07	4.729e+06	5.64118e+06	5.73082e+06	1.08752e+07	1.53903e+07	1.22327e+07	2.66082e+06	1.18723e+07	9.60742e+06	1.8344e+06	6.75538e+06	5.12195e+06	1.0753e+07	4.88022e+06	5.10134e+06	8.81631e+06	5.74432e+06	1.10757e+07	1.06945e+07
				24.9016	494.338			4.51653e+08	4.14811e+08	5.32821e+08	3.46178e+08	2.43916e+08	3.69258e+08	2.40139e+08	7.77615e+07	3.73773e+08	8.09662e+07	2.86559e+08	4.04113e+08	1.90716e+08	9.16124e+07	3.46365e+08	2.16422e+08	3.74367e+08	5.21807e+08	3.25944e+08	3.34132e+08	2.39819e+08	5.91156e+08	4.9959e+08	4.64905e+08	2.93129e+08	3.09818e+08	3.48365e+08	3.19994e+08
				24.9108	200.498			1.09149e+08	1.53482e+06	9.65657e+06	1.84221e+06	2.54719e+07	2.45529e+06	1.11133e+06	351146	3.59139e+06	2.11784e+06	999129	0	2.12302e+06	5.58567e+06	1.32576e+06	4.55013e+06	2.47457e+06	0	310833	0	0	313074	832647	0	9.91105e+06	8.84087e+06	9.4389e+06	1.01135e+07
				24.9175	272.09			0	0	0	0	904517	1.00448e+06	1.33289e+06	14690.7	2.8218e+07	0	2.0245e+06	2.4306e+07	8.89712e+06	1.57209e+07	1.57928e+08	3.56404e+07	1.80224e+07	3.2871e+06	0	3.95901e+07	1.43267e+07	1.43424e+06	0	1.15576e+07	1.30192e+07	1.57058e+07	1.3647e+07	1.35265e+07
				24.9193	423.257			0	0	0	192168	6.62512e+06	0	5.50732e+06	0	4.50476e+08	0	0	4.65628e+06	1.36645e+06	6.84651e+06	1.39748e+08	0	5.62715e+06	1.19999e+08	0	3.89095e+06	2.09224e+07	8.30297e+06	3.27573e+07	0	2.92193e+07	3.18956e+07	3.20073e+07	3.29915e+07
				24.9193	491.319			4.22784e+08	3.72674e+08	4.87107e+08	2.91058e+08	2.68819e+08	3.52422e+08	2.29568e+08	7.18694e+07	4.77105e+08	7.82626e+07	2.63866e+08	4.42145e+08	2.21365e+08	1.18846e+08	4.08181e+08	2.18191e+08	4.04068e+08	5.76648e+08	3.46968e+08	3.79099e+08	2.23297e+08	5.62423e+08	4.82573e+08	5.16298e+08	3.14839e+08	3.30994e+08	3.75415e+08	3.52157e+08
				24.9217	266.592			0	0	0	0	0	0	0	0	7.61585e+06	0	0	4.52165e+06	2.69478e+06	8.56781e+06	4.7707e+07	6.41896e+06	1.71487e+06	0	0	1.88465e+07	1.5503e+06	0	0	3.19397e+06	3.23858e+06	2.31126e+06	4.17674e+06	0
				24.9241	260.09			121635	240881	0	181249	0	0	0	59628.8	3.10325e+07	2.95658e+06	885622	4.53274e+07	1.54654e+07	3.98059e+07	2.05967e+08	4.14396e+07	3.42963e+07	9.02597e+06	0	7.26657e+07	1.99507e+07	6.53924e+06	173074	1.39744e+07	1.99276e+07	2.28445e+07	2.08187e+07	2.68898e+07
				24.9252	322.047			1.93478e+08	1.43207e+07	1.90811e+07	1.58558e+07	2.38299e+07	8.81538e+06	3.42562e+06	7.3551e+06	1.3301e+07	1.20728e+07	6.85986e+06	3.28191e+06	5.3002e+06	1.01386e+07	4.03153e+07	2.44336e+07	5.34727e+07	5.33208e+06	107356	3.57127e+06	1.21801e+07	521232	4.78069e+06	3.83222e+06	2.17778e+07	2.23062e+07	2.38028e+07	1.99742e+07
				24.9296	462.275			1.22303e+07	1.41421e+07	1.58889e+07	7.02936e+06	2.11189e+07	1.28088e+07	1.08713e+07	2.24518e+06	1.70965e+07	6.55911e+06	1.10078e+07	1.68924e+07	7.06572e+06	1.10934e+07	1.90325e+07	9.06852e+06	2.74849e+07	1.62563e+07	1.55549e+07	1.85485e+07	7.4442e+06	1.59678e+07	1.81962e+07	1.19044e+07	1.43321e+07	1.35587e+07	1.34362e+07	1.28633e+07
				24.9302	466.306			6.30661e+09	5.18782e+09	4.55529e+09	4.17872e+09	1.0513e+10	4.95541e+09	9.97868e+09	1.0582e+09	5.46894e+09	3.20826e+09	5.16942e+09	4.5906e+09	5.85483e+09	5.94172e+09	5.45428e+09	2.57882e+09	6.83851e+09	7.06281e+09	3.42328e+09	4.06908e+09	3.78386e+09	6.95015e+09	6.443e+09	8.16398e+09	5.48139e+09	5.72301e+09	6.20463e+09	6.01276e+09
				24.9309	259.584			0	0	0	0	0	0	0	0	3.16111e+07	1.52553e+06	1.07652e+06	1.67059e+07	9.17133e+06	2.80772e+07	1.82792e+08	3.182e+07	2.18716e+07	4.54721e+06	0	3.66272e+07	1.25714e+07	0	0	7.88559e+06	1.65723e+07	1.82299e+07	1.82946e+07	1.65074e+07
		Acetylblasticidin S	13.0988	24.9352	465.489			1.17491e+08	1.28053e+08	1.01102e+08	1.38673e+08	3.13164e+08	1.64246e+08	2.91816e+08	3.50528e+07	1.90349e+08	8.67765e+07	9.42016e+07	1.15648e+08	1.0563e+08	1.69064e+08	1.19995e+08	6.5929e+07	1.65802e+08	1.79029e+08	8.31792e+07	8.01934e+07	7.93857e+07	2.32e+08	1.53563e+08	2.19997e+08	1.72599e+08	1.23222e+08	1.88942e+08	1.72639e+08
				24.9359	492.323			1.31461e+08	1.07062e+08	1.50196e+08	9.17585e+07	6.91513e+07	1.06375e+08	6.93073e+07	2.03841e+07	1.37349e+08	2.47979e+07	7.96872e+07	1.27805e+08	7.01409e+07	3.57192e+07	1.16207e+08	6.08944e+07	1.18488e+08	1.70777e+08	1.07953e+08	1.11551e+08	6.78919e+07	1.62963e+08	1.34871e+08	1.4802e+08	9.36415e+07	1.01085e+08	1.1914e+08	9.73295e+07
		CDP-N-methylethanolamine	-12.0752	24.9396	461.273			4.78413e+07	5.1528e+07	5.40239e+07	2.68676e+07	8.0907e+07	4.95525e+07	4.49477e+07	9.30556e+06	5.9407e+07	2.17044e+07	4.29352e+07	6.41531e+07	2.90812e+07	4.04989e+07	7.24131e+07	3.32542e+07	8.51375e+07	6.03877e+07	5.20063e+07	6.42443e+07	3.674e+07	6.41273e+07	6.91079e+07	4.85072e+07	4.9121e+07	4.64999e+07	5.34215e+07	5.35542e+07
				24.9428	259.082			0	0	0	0	0	0	0	0	1.37102e+08	8.70587e+06	8.0862e+06	8.94408e+07	4.045e+07	1.15246e+08	7.13513e+08	1.37141e+08	9.89281e+07	1.49302e+07	0	1.72051e+08	5.56522e+07	1.85166e+07	445028	3.10253e+07	6.56954e+07	6.6256e+07	6.89795e+07	6.69783e+07
				24.9495	158.924			1.11537e+07	1.93043e+07	1.16104e+07	9.32173e+06	1.8943e+07	1.7636e+07	5.33539e+06	4.68157e+06	9.17458e+06	8.52093e+06	9.94885e+06	1.47505e+07	8.83203e+06	1.48935e+07	3.34202e+07	5.71926e+06	1.13471e+07	3.14029e+07	9.94929e+06	2.52812e+07	1.78196e+07	1.4416e+07	2.4581e+07	3.47026e+07	2.54491e+07	2.93574e+07	2.69684e+07	2.55432e+07
				24.9495	478.307			1.08609e+08	7.72295e+07	1.03456e+08	5.62274e+07	1.00515e+08	8.32825e+07	8.5935e+07	1.77153e+07	9.38875e+07	2.65282e+07	6.53955e+07	7.6622e+07	5.86042e+07	4.16864e+07	7.45808e+07	4.53325e+07	1.11016e+08	1.16498e+08	6.03263e+07	7.88225e+07	5.09083e+07	1.16393e+08	9.53531e+07	1.16935e+08	7.34673e+07	7.91001e+07	8.59778e+07	8.44979e+07
		N6-(1,2-Dicarboxyethyl)-AMP	-19.7246	24.95	464.292			1.60595e+08	1.60683e+08	1.91682e+08	1.44338e+08	2.95872e+08	1.85764e+08	2.04487e+08	2.6969e+07	2.49044e+08	1.00172e+08	1.68507e+08	1.7057e+08	1.65434e+08	1.62231e+08	2.43113e+08	1.03708e+08	2.473e+08	2.06098e+08	1.32272e+08	1.88863e+08	1.56457e+08	3.24781e+08	2.11961e+08	2.21391e+08	1.76463e+08	1.83584e+08	1.91203e+08	1.89423e+08
		TDE	-15.1234	24.9563	321.044			1.21247e+09	1.02749e+08	1.28096e+08	1.04502e+08	1.77171e+08	5.0128e+07	2.0286e+07	5.75022e+07	8.63876e+07	7.86446e+07	4.58058e+07	2.01654e+07	3.83667e+07	7.47381e+07	2.7125e+08	1.46124e+08	3.2656e+08	1.19523e+07	6.52718e+06	2.94461e+07	7.8102e+07	2.51555e+07	3.12996e+07	1.07902e+07	1.44433e+08	1.49944e+08	1.46214e+08	1.4068e+08
		Bropirimine	-13.0291	24.9595	267.098			1.59531e+06	3.5751e+06	1.9613e+07	4.37329e+06	1.18045e+06	5.73297e+06	61778.9	6.72727e+06	5.81636e+07	6.19126e+06	3.87292e+06	3.66592e+07	2.2825e+07	4.47971e+07	1.86787e+08	2.03937e+07	1.58537e+07	1.27074e+07	2.43992e+06	8.51115e+07	1.92967e+07	9.17847e+06	4.01257e+06	1.14372e+07	2.3464e+07	2.03768e+07	2.32078e+07	1.89572e+07
				24.9695	199.996			7.08973e+08	1.23832e+07	7.53646e+07	1.75294e+07	1.87831e+08	1.72629e+07	5.11978e+06	1.19703e+06	3.1349e+07	1.51172e+07	9.63586e+06	4.81194e+06	2.29495e+07	4.34859e+07	1.99779e+07	3.30169e+07	2.72194e+07	5.38666e+06	8.8617e+06	4.29867e+06	8.32506e+06	3.99047e+06	8.80254e+06	4.34492e+06	5.94173e+07	6.26629e+07	6.52265e+07	6.21279e+07
				24.9879	349.002			1.23792e+08	2.21049e+07	3.37034e+07	1.69415e+07	3.92618e+06	1.20342e+07	4.9234e+06	1.48344e+08	1.74744e+07	1.5721e+08	3.28699e+07	5.45835e+06	3.53672e+07	4.37608e+06	8.95839e+06	6.03033e+07	1.32407e+07	7.15495e+06	8.89066e+06	6.13839e+06	9.81986e+07	6.62611e+06	5.70879e+06	2.73697e+06	3.72182e+07	3.24428e+07	3.01169e+07	3.53883e+07
		Amisulbrom	-8.88008	25.0046	467.309			9.93919e+08	8.12473e+08	7.15845e+08	6.77827e+08	1.59596e+09	7.77678e+08	1.54832e+09	1.66757e+08	8.23089e+08	4.92309e+08	8.22064e+08	6.87702e+08	8.97037e+08	2.29798e+09	8.36254e+08	3.97744e+08	1.41031e+07	1.1043e+09	8.26415e+08	7.20608e+08	5.90347e+08	1.10635e+09	9.70105e+08	1.24642e+09	8.37326e+08	8.7591e+08	9.51486e+08	9.17828e+08
				25.4504	245.989			4.83946e+06	1.42005e+06	2.20967e+06	2.21466e+06	1.65138e+06	2.24826e+06	697763	208936	700356	848095	5.63817e+06	5.66039e+06	27385.7	89414.9	4.55542e+06	1.44135e+06	2.20121e+06	7.52758e+06	1.92594e+06	730406	2.60262e+06	1.36559e+06	1.12714e+06	1.31769e+07	3.37548e+06	4.95201e+06	3.89507e+06	5.65286e+06
				25.9689	96.9591			5.45403e+07	5.27543e+07	6.46851e+07	4.43859e+07	1.00925e+08	4.82475e+07	8.56942e+07	1.97587e+07	7.07445e+07	3.96774e+07	4.39195e+07	5.18278e+07	5.55838e+07	6.92671e+07	6.63484e+07	4.15312e+07	5.95395e+07	6.53407e+07	3.91059e+07	5.34328e+07	5.04686e+07	6.16773e+07	5.80762e+07	7.02715e+07	6.38314e+07	6.80321e+07	6.11493e+07	6.48468e+07
				26.0663	409.053			5.61703e+07	3.06314e+07	3.9551e+06	4.39215e+07	3.3718e+07	1.34446e+07	64766.1	5.12526e+06	866784	1.49319e+07	6.6631e+07	1.66198e+07	2.80122e+06	2.48553e+06	2.21022e+07	4.74031e+06	2.58873e+07	4.76672e+06	685421	9.75488e+06	1.88784e+07	6.90506e+06	1.42405e+06	1.15111e+07	1.10107e+07	7.98797e+06	7.51305e+06	7.42174e+06
				26.067	228.511			3.10226e+08	0	2.85367e+06	0	2.23955e+07	802321	0	0	1.53995e+06	0	1.24716e+06	0	2.95676e+06	0	909624	2.60001e+06	6.00098e+06	0	270166	0	0	0	854531	641073	1.50113e+07	1.59922e+07	1.61996e+07	2.0747e+07
				26.0725	112.936			2.27247e+07	1.39658e+07	6.43446e+06	1.44973e+07	1.12873e+07	9.84796e+06	2.3901e+06	1.37285e+07	916501	2.19352e+07	1.79163e+07	2.62204e+07	4.00165e+06	6.06009e+06	1.70663e+07	5.27776e+06	5.83209e+06	2.08897e+07	1.90137e+06	1.97974e+07	1.14477e+07	4.90805e+06	2.80279e+06	3.46975e+07	1.16057e+07	1.22088e+07	9.64142e+06	1.2304e+07
		GMP	-11.3707	26.0946	364.224			601971	148293	4.03884e+06	121072	1.7354e+06	266540	758450	188853	7.89355e+07	502468	82361.7	1.16913e+07	1.1334e+07	4.61477e+06	3.65416e+07	2.09329e+06	1.45032e+06	1.06654e+07	982853	7.19126e+06	6.8711e+06	2.4937e+06	3.75815e+06	4.90372e+06	6.92724e+06	8.23045e+06	8.10345e+06	9.32985e+06
				26.1031	551.267			1.83554e+07	1.3794e+07	3.44976e+07	8.48132e+06	6.56824e+07	1.00072e+07	2.01014e+07	3.87496e+06	4.6539e+07	1.13209e+07	4.75938e+07	1.5284e+07	6.01527e+07	1.25917e+08	2.89847e+07	1.43837e+07	6.60258e+07	4.27424e+07	1.3519e+07	6.21027e+07	2.56776e+07	4.38865e+07	3.68977e+07	3.37361e+07	4.01092e+07	3.29657e+07	3.57677e+07	3.32219e+07
				26.91	552.271			3.36807e+06	3.40068e+06	7.9643e+06	2.31442e+06	1.6467e+07	3.09125e+06	5.30223e+06	788347	1.78346e+07	2.69055e+06	1.44175e+07	4.18134e+06	1.96321e+07	3.63109e+07	7.9584e+06	5.18527e+06	2.18613e+07	1.06061e+07	3.01721e+06	1.89455e+07	7.91972e+06	1.24992e+07	1.19975e+07	8.5031e+06	1.05709e+07	1.00745e+07	1.07597e+07	1.03344e+07
				27.143	248.005			4.74756e+06	1.07542e+07	6.23686e+06	1.0286e+07	617182	2.90291e+06	1.1026e+06	999806	585247	1.37613e+06	328363	3.96455e+06	264191	495422	0	904069	973349	1.58558e+06	3.6223e+06	607654	1.91255e+06	862838	244487	471648	2.73176e+06	2.0185e+06	2.53603e+06	2.65961e+06
				27.1941	280.626			3.98864e+06	1.16856e+07	8.82585e+06	3.9044e+06	2.24784e+07	7.96117e+06	1.4117e+07	554891	5.12107e+07	4.24465e+06	1.67877e+06	1.41615e+06	7.88388e+06	1.61003e+07	1.53471e+06	4.29476e+06	2.16916e+07	3.59105e+06	1.07468e+06	2.46591e+06	1.43097e+06	1.01334e+06	8.31554e+06	2.1227e+06	8.74001e+06	9.8063e+06	9.63722e+06	1.19745e+07
				27.2085	603.465			9.64695e+07	1.64191e+08	1.96183e+08	4.99543e+07	2.39289e+07	8.59893e+07	2.49742e+08	4.25982e+06	2.27059e+07	7.746e+07	2.54546e+07	1.82762e+07	2.29527e+07	2.07475e+07	5.99616e+06	2.65268e+07	7.78514e+07	5.39184e+07	7.3236e+07	2.10186e+07	6.04765e+06	1.91439e+07	2.20523e+07	7.72331e+07	6.30433e+07	3.49023e+07	3.64461e+07	3.58327e+07
		Ribose-1-arsenate	-21.5976	27.2236	275.059			2.00894e+06	6.82882e+06	2.0861e+07	6.26203e+06	1.63917e+06	8.59226e+06	2.43606e+06	3.31566e+06	5.02309e+06	2.08823e+06	2.54827e+06	1.467e+06	3.78441e+06	2.93934e+06	2.32772e+06	5.47119e+06	4.19609e+06	5.67175e+06	5.33144e+06	4.05966e+06	2.97402e+06	6.13954e+06	5.58003e+06	3.85566e+06	5.59831e+06	4.64423e+06	4.96547e+06	6.24682e+06
				27.2246	280.124			1.42258e+07	3.84895e+07	4.15768e+07	1.40781e+07	7.22992e+07	2.45792e+07	5.56289e+07	1.75905e+06	1.75544e+08	1.48822e+07	6.18336e+06	9.17082e+06	2.48657e+07	6.34203e+07	9.63542e+06	1.33924e+07	1.5604e+07	1.63943e+07	2.76336e+06	9.60924e+06	5.1158e+06	1.13773e+07	2.80675e+07	9.42186e+06	3.07805e+07	3.55295e+07	2.94918e+07	3.5838e+07
				27.2448	311.168			1.23504e+08	2.06309e+08	1.31546e+08	1.00588e+08	3.79541e+08	1.03015e+08	2.30844e+08	2.4468e+08	4.36149e+08	2.88134e+08	1.70507e+08	1.51226e+08	1.68986e+08	1.84812e+08	3.27648e+08	1.0301e+08	1.95821e+08	1.97874e+08	1.83499e+08	1.71083e+08	1.63127e+08	2.82728e+08	1.46439e+08	2.02069e+08	3.87772e+08	3.84896e+08	3.7962e+08	3.88638e+08
		Tetrachlorosalicylanilide	3.89923	27.2448	352.021			2.42257e+06	1.38741e+07	1.01018e+07	3.89135e+06	0	9.0803e+06	401791	7.82794e+06	6.17984e+06	299567	1.20486e+06	2.71814e+06	1.64087e+06	0	3.61844e+06	7.25149e+06	5.02222e+06	9.57613e+06	3.22707e+06	2.6547e+06	2.69621e+06	5.5221e+06	8.34983e+06	5.4705e+06	3.55493e+06	4.40393e+06	5.51502e+06	4.63129e+06
				27.2495	253.584			0	0	0	0	0	0	0	0	3.70911e+06	151081	0	1.58413e+07	1.06789e+06	2.16548e+06	1.63414e+08	1.72955e+06	1.47577e+06	1.54139e+06	0	4.27902e+06	1.76223e+06	1.02172e+06	0	1.44081e+06	1.02205e+07	9.50453e+06	5.88697e+06	7.14375e+06
				27.2574	337.038			9.39206e+08	6.35446e+08	2.51654e+09	2.13119e+08	1.25412e+08	1.9326e+09	5.28781e+07	9.34539e+08	1.84175e+09	3.03111e+08	2.0193e+08	4.83788e+08	3.60914e+08	1.33039e+08	1.19552e+09	1.18319e+09	6.07876e+08	1.1164e+09	9.05023e+07	5.39888e+08	3.13749e+08	9.9209e+08	1.85715e+09	5.76944e+08	7.61327e+08	7.8201e+08	7.9419e+08	8.01078e+08
				27.2574	351.018			1.80992e+07	9.09748e+07	7.46499e+07	3.83988e+07	0	6.72435e+07	5.59266e+06	6.72097e+07	3.72049e+07	3.49555e+06	1.09144e+07	1.71558e+07	1.31341e+07	1.5177e+06	2.54246e+07	6.93632e+07	4.11845e+07	6.20186e+07	2.4823e+07	2.36506e+07	1.65247e+07	3.85127e+07	7.63954e+07	2.47438e+07	3.33018e+07	3.4789e+07	3.29297e+07	3.47575e+07
				27.2597	126.904			7.29574e+06	1.14501e+07	6.19301e+06	9.06217e+06	2.18851e+07	6.69921e+06	3.84345e+07	1.47562e+07	2.75302e+07	1.9823e+07	1.40027e+07	9.91831e+06	1.56129e+07	1.96886e+07	5.86546e+06	1.11838e+07	8.60274e+06	9.27176e+06	1.06634e+07	9.45439e+06	1.01939e+07	6.59232e+06	1.11837e+07	7.08677e+06	1.38659e+07	1.75314e+07	1.35386e+07	1.25791e+07
		3-Iodopropanoic acid	17.0308	27.2597	200.986			5.20478e+07	1.11026e+07	1.68259e+07	6.10935e+06	1.48729e+07	8.05071e+06	4.14961e+06	1.10601e+07	3.93353e+06	1.97469e+06	1.3191e+06	787314	1.83338e+06	5.53042e+06	2.1016e+06	1.38266e+07	3.836e+06	4.021e+06	1.00998e+07	2.04018e+06	3.7548e+06	2.75911e+06	4.23714e+06	1.35461e+06	6.50814e+06	7.27456e+06	9.92978e+06	9.94171e+06
				27.2597	231.033			4.0442e+06	5.49503e+06	1.79075e+07	7.24904e+06	244646	7.92699e+06	270816	2.70237e+06	0	3.08786e+06	1.40815e+06	0	787142	559431	0	3.2054e+06	3.30774e+06	1.30633e+06	6.63926e+06	2.37566e+06	2.14469e+06	1.15816e+06	1.67208e+06	0	1.60178e+06	1.06339e+06	891900	1.22303e+06
				27.2635	338.042			1.4756e+08	9.86894e+07	3.93969e+08	3.11521e+07	1.33718e+07	2.94947e+08	5.58188e+06	1.47922e+08	2.78247e+08	4.64116e+07	3.05033e+07	7.11507e+07	5.48597e+07	1.78735e+07	1.75746e+08	1.84598e+08	9.39639e+07	1.71887e+08	1.39239e+07	8.10035e+07	4.87505e+07	1.56571e+08	2.82737e+08	8.83442e+07	1.09625e+08	1.23938e+08	1.19505e+08	1.24972e+08
				28.0658	550.291			6.53322e+06	4.9557e+06	1.80177e+07	3.53589e+06	1.62885e+06	3.68934e+06	1.81111e+06	1.66014e+06	6.61152e+06	721979	671080	5.21486e+06	2.63202e+06	4.22147e+06	3.68338e+06	1.06649e+06	4.7618e+07	1.12643e+07	1.60869e+07	1.19175e+07	4.84021e+06	6.29958e+06	7.3083e+06	4.71782e+06	7.73301e+06	7.39245e+06	6.3398e+06	8.52081e+06
				28.2495	159.919			3.4148e+06	1.73997e+06	0	3.9644e+06	1.08519e+06	1.73685e+06	264668	1.08035e+06	174852	2.43165e+06	2.84594e+06	3.8056e+06	1.13443e+06	2.07635e+06	5.36526e+06	1.19226e+06	271987	2.93167e+06	212776	2.22232e+06	4.66583e+06	1.98696e+06	557270	8.34357e+06	2.83677e+06	2.5757e+06	2.22618e+06	2.08549e+06
		3,5-Dichloro-4-hydroxy-2-methoxy-6-methylbenzoic acid	16.6066	28.3532	252.074			0	0	0	0	978725	416076	330154	1.66874e+06	5.45521e+06	938639	455734	2.28567e+07	2.36236e+06	5.72382e+06	3.07697e+08	8.70795e+06	1.14322e+07	0	151978	1.59549e+07	6.97394e+06	0	362327	1.66619e+06	1.64409e+07	1.54046e+07	1.52477e+07	1.65793e+07
				28.3532	523.309			4.35116e+07	5.0832e+07	8.19009e+07	2.67862e+07	5.36782e+07	4.93902e+07	3.23036e+07	1.35633e+07	5.97883e+07	1.41709e+07	3.7579e+07	3.82082e+07	3.4812e+07	2.84295e+07	6.18187e+07	2.9721e+07	8.20978e+07	6.54054e+07	3.39397e+07	4.87869e+07	4.24105e+07	8.6541e+07	7.02323e+07	6.11662e+07	5.14055e+07	5.2002e+07	5.38459e+07	5.13842e+07
				28.3649	282.044			2.83199e+06	1.34877e+07	1.229e+07	1.13666e+07	1.27318e+06	8.98655e+06	3.78343e+06	3.57458e+06	7.52066e+06	2.21648e+06	1.33576e+06	3.26164e+06	3.72564e+06	1.72291e+06	1.11855e+07	5.61341e+06	7.26368e+06	8.53763e+06	3.61856e+06	3.81173e+06	5.86954e+06	1.15835e+07	6.99728e+06	3.73268e+06	6.1666e+06	6.30246e+06	6.40344e+06	6.52653e+06
		UDP-4-dehydro-6-deoxy-D-glucose	-10.775	28.3649	549.288			1.84548e+07	1.30146e+07	5.26653e+07	1.42806e+07	8.94522e+06	1.46596e+07	4.0255e+06	6.66182e+06	1.60449e+07	3.9489e+06	9.29568e+06	1.84758e+07	1.12286e+07	1.18792e+07	1.38025e+07	6.6932e+06	1.55467e+08	3.64658e+07	4.91782e+07	3.53613e+07	1.3655e+07	2.13191e+07	2.44894e+07	1.27361e+07	2.66586e+07	2.57849e+07	2.42288e+07	2.76758e+07
				28.3806	524.312			1.14004e+07	1.38443e+07	2.44177e+07	7.59611e+06	1.39059e+07	1.59402e+07	8.09135e+06	4.26344e+06	1.61405e+07	4.92451e+06	7.89789e+06	1.07629e+07	8.77193e+06	8.38182e+06	1.89476e+07	8.30086e+06	2.36898e+07	1.7606e+07	1.02396e+07	1.37292e+07	1.31616e+07	2.43574e+07	1.90419e+07	1.7815e+07	1.58229e+07	1.44962e+07	1.54674e+07	1.5328e+07
				28.3855	221.587			0	0	0	0	393369	164093	723373	0	4.44834e+07	1.10372e+06	2.036e+06	1.22424e+08	7.26315e+06	2.61673e+07	8.5722e+07	2.87065e+07	6.81844e+06	1.34402e+07	528707	4.01338e+07	2.7241e+07	9.05419e+06	8.59367e+06	2.19856e+07	1.88456e+07	2.05851e+07	2.07954e+07	2.12451e+07
				28.3962	518.265			2.29421e+07	1.95068e+06	2.02843e+07	3.11238e+06	2.08555e+07	2.10353e+06	1.34376e+07	152155	2.44916e+07	3.22807e+06	2.26385e+07	1.08508e+07	4.92218e+07	3.6425e+07	3.31075e+07	5.4419e+06	4.20943e+07	1.60554e+07	2.4563e+07	2.23024e+07	1.85895e+07	4.30901e+07	2.05249e+07	1.90437e+07	2.37526e+07	2.29813e+07	2.26607e+07	2.29383e+07
				28.405	441.268			2.35979e+06	1.97488e+06	1.68716e+06	0	2.19547e+06	629044	2.85594e+06	1.08079e+06	7.8093e+07	3.54856e+06	6.49006e+06	5.27074e+07	1.5872e+07	5.00518e+07	1.68003e+08	8.74246e+06	1.33219e+07	7.91176e+07	1.08924e+06	2.7072e+07	1.12672e+08	2.94155e+07	1.31273e+07	2.71528e+07	3.03608e+07	3.27504e+07	2.84637e+07	2.86011e+07
				28.4056	517.262			7.81686e+07	8.5956e+06	6.69437e+07	1.36301e+07	7.64945e+07	7.66156e+06	4.96848e+07	361912	8.61949e+07	1.05604e+07	7.61146e+07	3.37062e+07	1.61182e+08	1.13311e+08	1.11077e+08	1.94971e+07	1.30224e+08	5.01521e+07	8.12759e+07	7.78409e+07	6.03954e+07	1.41518e+08	6.66391e+07	6.51584e+07	7.56666e+07	7.95175e+07	6.86279e+07	7.07733e+07
				28.4065	457.296			2.17365e+06	3.01877e+06	8.13833e+06	3.5388e+06	1.34016e+06	2.89608e+06	1.56877e+06	1.48259e+06	5.03696e+06	594703	2.06499e+06	5.23143e+06	3.09129e+06	2.50715e+06	9.47495e+06	1.77152e+06	4.53512e+06	1.38027e+06	1.25353e+06	5.64757e+06	3.77646e+06	4.3161e+06	2.59997e+06	584555	3.62247e+06	3.39091e+06	2.41036e+06	4.13824e+06
		3-Bromo-2Z-heptenoic acid	22.5764	28.4075	208.077			0	6.14727e+06	1.98078e+06	1.15485e+06	1.78364e+06	2.96947e+06	1.72225e+06	931396	1.53042e+08	7.70304e+06	1.19345e+07	1.85725e+08	1.6338e+07	3.03787e+07	1.38544e+08	4.38611e+07	2.13953e+07	5.27078e+07	1.55107e+06	7.54414e+07	6.58635e+07	1.81164e+07	8.19334e+06	1.67597e+07	4.06531e+07	3.82833e+07	4.24299e+07	4.36005e+07
				28.408	369.028			8.17028e+06	5.13842e+06	5.51812e+06	1.78193e+06	0	8.38771e+06	0	3.48449e+06	3.57088e+06	460939	153094	683453	120509	382057	3.41457e+06	1.33553e+06	5.25143e+06	3.25175e+06	718325	884600	1.03944e+06	1.6796e+06	2.53478e+06	1.44952e+06	3.23727e+06	2.16067e+06	1.97696e+06	2.61506e+06
				28.4248	241.976			7.33296e+06	1.32483e+07	2.95511e+07	2.28164e+07	8.07144e+06	1.15264e+07	2.65111e+07	2.33001e+06	3.83781e+06	998138	1.52093e+06	581827	2.1336e+06	1.59013e+07	3.027e+06	7.24868e+06	8.16681e+06	4.68529e+06	1.03924e+07	3.11887e+06	1.74636e+06	2.94556e+06	4.14324e+06	2.79002e+06	1.24627e+07	8.69778e+06	7.92806e+06	8.17112e+06
				28.4279	387.184			401607	3.30129e+06	9.3799e+06	409094	2.34892e+06	5.77246e+06	2.71259e+06	4.08619e+06	1.7104e+07	619538	1.64206e+06	5.18713e+06	2.34291e+06	3.69806e+06	3.12762e+06	8.78445e+06	4.88642e+06	685788	1.82164e+06	3.77591e+06	660286	6.06462e+06	585929	415043	4.3711e+06	4.55003e+06	4.70214e+06	4.61676e+06
				28.8471	497.293			1.12922e+08	1.38793e+08	2.06421e+08	6.85687e+07	9.19445e+08	1.60832e+08	3.93782e+08	2.00861e+07	2.4697e+08	1.10362e+08	9.59126e+07	1.06077e+08	2.7623e+08	3.63655e+08	1.88494e+08	8.25481e+07	2.42838e+08	1.80962e+08	7.50663e+07	1.50234e+08	9.83447e+07	1.84025e+08	2.42179e+08	1.98179e+08	2.1134e+08	2.19949e+08	2.21629e+08	2.59189e+08
				28.9548	408.206			941969	0	1.67073e+06	0	2.80467e+06	89613.6	1.06483e+06	177444	1.61573e+06	0	0	174567	0	4.23968e+06	0	0	1.64958e+06	329434	1.11145e+06	0	541591	229027	0	1.39829e+06	1.97775e+06	2.23311e+06	1.6298e+06	2.62576e+06
				28.9591	583.294			5.12577e+06	3.94128e+06	6.39798e+06	1.30194e+06	6.32868e+06	5.57128e+06	1.39835e+06	233665	8.58417e+06	2.64791e+06	3.09482e+06	4.67108e+06	8.22509e+06	3.68754e+06	5.97452e+06	3.23639e+06	9.78971e+06	6.1789e+06	4.91953e+06	4.79508e+06	5.2237e+06	8.68422e+06	1.07088e+07	5.02998e+06	5.31088e+06	6.13662e+06	6.22419e+06	7.48911e+06
				29.5145	220.077			439061	370674	0	0	0	0	0	867540	6.3965e+06	289483	1.16837e+06	3.4683e+07	2.24547e+06	6.38608e+06	3.28278e+07	8.10155e+06	798146	2.60278e+06	0	1.01401e+07	6.5811e+06	1.84256e+06	873921	3.46686e+06	4.4921e+06	5.95923e+06	4.17078e+06	5.57986e+06
				29.5198	390.199			6.25183e+07	1.50432e+06	4.93566e+06	125766	3.34365e+06	3.87711e+06	0	3.20925e+06	2.11999e+07	6.49857e+06	0	9.85596e+06	209634	1.92864e+07	1.32428e+07	1.49442e+07	2.22952e+07	6.38396e+06	0	1.37288e+07	8.29518e+06	184913	6.47841e+06	9.60873e+06	5.50883e+06	7.04422e+06	8.24011e+06	1.97156e+07
		Molybdopterin	19.9313	29.5228	526.328			1.27797e+07	1.2023e+07	2.4431e+07	8.06221e+06	1.74402e+07	1.5121e+07	1.2166e+07	2.13232e+06	2.01188e+07	5.69218e+06	1.19909e+07	1.39133e+07	1.23294e+07	1.85462e+07	1.97875e+07	7.6632e+06	2.91979e+07	2.48346e+07	1.56759e+07	1.71218e+07	1.41795e+07	2.69395e+07	2.35352e+07	1.86026e+07	2.17112e+07	1.68516e+07	1.86443e+07	1.48615e+07
		Carfentrazone-ethyl	3.35692	29.5268	413.2			3.12273e+06	2.62746e+06	7.08715e+06	2.07383e+06	6.53827e+07	3.71371e+06	1.47812e+06	0	3.65024e+06	7.01112e+06	624013	1.93722e+06	1.38354e+06	1.97422e+07	1.79475e+06	3.80814e+06	7.41727e+06	669903	1.28218e+06	1.58578e+06	278370	2.48653e+06	1.59542e+06	1.40929e+06	5.66808e+06	3.03172e+06	6.31639e+06	6.80096e+06
				29.5325	229.082			0	365055	0	279224	986524	1.30989e+06	222083	505618	2.02007e+07	468261	3.08805e+06	2.24594e+07	2.0577e+07	4.35069e+06	1.56887e+07	4.75297e+07	7.51642e+06	6.97748e+06	0	2.77219e+07	6.77434e+06	1.4319e+07	5.17031e+06	7.89943e+06	1.09172e+07	9.28565e+06	8.19118e+06	8.63677e+06
		Lorazepam glucuronide	15.8769	29.533	498.297			2.9183e+07	3.89192e+07	6.04081e+07	2.02094e+07	2.5558e+08	4.20682e+07	1.20684e+08	5.80269e+06	6.92953e+07	2.94492e+07	2.70648e+07	2.90226e+07	7.51634e+07	1.10515e+08	5.07608e+07	2.4094e+07	5.89275e+07	6.26077e+07	2.32697e+07	2.80498e+07	2.87538e+07	5.03756e+07	6.28565e+07	5.79936e+07	7.25381e+07	6.42628e+07	6.66615e+07	6.12738e+07
				29.5394	217.017			3.216e+07	1.45637e+07	1.51584e+07	1.40527e+07	2.96047e+07	5.4316e+06	2.90306e+06	3.49719e+06	3.41403e+06	6.09748e+06	5.4164e+06	3.00936e+06	3.5541e+06	1.46199e+08	3.75831e+06	5.15082e+06	1.11956e+07	9.67253e+06	4.60822e+06	4.06302e+06	6.18885e+06	8.57497e+06	4.80763e+06	6.28019e+06	1.62998e+07	1.63142e+07	1.74631e+07	1.72261e+07
				29.5408	389.2			1.30046e+06	1.02827e+07	2.55423e+07	1.61088e+06	4.12779e+06	2.11521e+07	4.47452e+06	1.47652e+07	1.54251e+07	3.24208e+06	2.01014e+06	3.23129e+06	3.71711e+06	4.04821e+06	3.39409e+06	2.30819e+06	3.41497e+06	3.56513e+06	2.63601e+06	1.98973e+06	1.90866e+06	4.32231e+06	2.17854e+06	1.58667e+06	7.06263e+06	7.39887e+06	6.0861e+06	5.97909e+06
				29.5417	319.195			9.31631e+06	5.62308e+06	1.47183e+06	789710	2.39376e+07	786156	4.99597e+06	0	3.2531e+06	5.01934e+06	7.21165e+06	6.09808e+06	1.01317e+07	1.89077e+07	1.6949e+07	695886	8.70712e+06	312754	1.41432e+06	6.27567e+06	8.95538e+06	8.70042e+06	1.85902e+06	1.46066e+06	8.1183e+06	9.61766e+06	2.00867e+06	6.75915e+06
				29.5422	391.049			6.82833e+06	3.00356e+06	1.03214e+07	3.00331e+06	2.53668e+06	1.25545e+07	3.17911e+06	911741	2.29664e+07	4.71861e+06	1.3434e+07	1.041e+07	1.78089e+07	7.36684e+06	2.76273e+07	8.94039e+06	1.48648e+07	5.63947e+06	4.96035e+06	1.59325e+07	9.878e+06	2.72892e+07	1.65075e+07	9.91057e+06	1.13694e+07	9.91006e+06	8.51101e+06	8.3804e+06
				29.5423	149.009			1.08061e+06	2.28796e+06	1.05909e+06	4.32883e+06	929262	2.01738e+06	2.10686e+06	2.87553e+06	2.42058e+06	1.29493e+06	3.0885e+06	2.4598e+06	2.1326e+06	1.93514e+06	2.26391e+06	4.04252e+06	1.33733e+06	2.47225e+06	5.5512e+06	1.09671e+06	3.11365e+06	911778	2.6656e+06	3.55864e+06	5.87269e+07	6.73484e+07	8.36317e+07	9.00862e+07
				29.5423	166.04			7.36373e+06	1.54125e+06	1.54503e+06	3.32203e+06	476410	2.27051e+06	2.4503e+06	3.33149e+06	2.26314e+06	2.12285e+06	2.34053e+06	1.73754e+06	1.93107e+06	1.91205e+06	1.6144e+06	3.52913e+06	3.12368e+06	3.18574e+06	4.91511e+06	1.20665e+06	2.67132e+06	313658	2.17324e+06	3.61322e+06	3.69803e+07	4.37944e+07	5.45448e+07	5.87398e+07
				29.5423	223.028			1.74736e+07	1.55611e+07	1.03399e+07	2.71123e+07	1.0381e+07	1.77995e+07	1.60288e+07	1.81537e+07	2.16178e+06	1.81865e+07	2.21479e+07	1.62349e+07	2.24486e+07	1.85522e+07	1.67655e+07	2.79677e+07	1.65969e+07	1.8691e+07	3.69878e+07	1.39012e+07	2.53348e+06	1.13414e+07	2.00399e+07	2.41929e+07	2.97193e+08	3.50218e+08	4.34895e+08	4.43938e+08
				29.5423	612.467			1.92696e+07	2.57994e+07	2.50927e+07	1.28335e+07	5.37651e+07	2.01949e+07	3.44673e+07	3.11435e+06	3.11187e+07	2.10649e+07	8.93058e+06	2.1878e+07	3.93675e+07	3.30415e+07	1.99355e+07	3.34412e+06	2.49721e+07	1.62422e+07	1.99616e+07	2.05962e+07	9.39872e+06	7.14457e+07	1.89011e+07	1.58818e+07	2.20936e+07	2.72812e+07	2.51125e+07	2.58859e+07
				29.547	525.325			4.75958e+07	5.02039e+07	8.12906e+07	2.73223e+07	1.1188e+08	4.87829e+07	4.91954e+07	9.7e+06	6.4762e+07	2.43262e+07	4.3432e+07	4.74417e+07	3.40121e+07	5.81433e+07	6.12341e+07	2.5603e+07	8.63464e+07	7.96198e+07	4.79162e+07	5.72959e+07	4.79868e+07	9.11274e+07	8.30024e+07	6.12512e+07	5.94265e+07	5.09789e+07	5.28069e+07	5.6416e+07
				29.5511	165.04			1.0602e+07	1.61205e+07	9.5698e+06	2.90951e+07	1.21482e+07	1.93541e+07	1.52558e+07	2.0938e+07	1.84094e+07	1.1746e+07	2.10423e+07	1.77312e+07	1.57181e+07	2.09244e+07	1.77169e+07	3.13855e+07	1.49164e+07	2.29138e+07	3.73135e+07	1.37095e+07	2.34462e+07	7.45165e+06	2.07871e+07	2.83041e+07	3.88496e+08	4.37119e+08	5.68627e+08	6.09434e+08
				29.5511	215.991			3.42693e+07	6.02435e+06	6.06922e+06	1.23038e+07	1.85919e+06	5.38754e+06	2.09753e+06	5.4549e+06	1.13715e+06	236114	676884	880752	438101	1.84961e+06	3.17157e+06	5.58289e+06	4.51852e+06	1.81156e+06	2.49641e+06	838960	2.07369e+06	2.13514e+06	1.52996e+06	1.0606e+06	2.15799e+06	2.44949e+06	3.59858e+06	2.85779e+06
				29.5541	565.248			1.39988e+06	1.77502e+06	0	0	1.83609e+07	0	1.09167e+07	0	2.77848e+07	2.90425e+06	2.03062e+07	1.099e+07	1.82596e+07	4.51495e+07	3.15137e+07	4.41181e+06	2.31842e+07	2.24815e+07	1.49939e+06	2.31509e+07	1.27298e+07	2.7402e+07	1.67766e+07	2.07486e+07	1.971e+07	1.63098e+07	1.73563e+07	1.99876e+07
				29.5666	566.287			2.14247e+06	5.26531e+06	9.52647e+06	3.35498e+06	3.03442e+06	2.75683e+06	1.00225e+06	801681	5.07062e+06	467234	3.85812e+06	1.51574e+06	1.11487e+06	7.57692e+06	6.54446e+06	534084	5.22184e+06	0	815010	5.17096e+06	2.33231e+06	6.86794e+06	3.40589e+06	5.35314e+06	3.80686e+06	2.46551e+06	2.87846e+06	508789
				29.5695	167.037			592013	1.47473e+06	3.89604e+06	2.5641e+06	195346	898267	1.94475e+06	2.96407e+06	1.06123e+06	1.27445e+06	1.86557e+06	1.71451e+06	2.13572e+06	500314	807160	3.23891e+06	1.30478e+06	1.28197e+06	4.37347e+06	1.83327e+06	1.28639e+06	1.61529e+06	1.36018e+06	1.88843e+06	2.48379e+07	2.66818e+07	3.37139e+07	3.83081e+07
				29.5702	130.943			1.93217e+07	1.16112e+07	8.10937e+06	2.04278e+07	1.22978e+07	1.63334e+07	9.20205e+06	2.04786e+07	1.16862e+07	1.89134e+07	1.95913e+07	1.75646e+07	1.87235e+07	1.64142e+07	1.69142e+07	1.87752e+07	1.48945e+07	1.69087e+07	1.81849e+07	1.44372e+07	1.93207e+07	1.51937e+07	1.72984e+07	1.749e+07	1.61812e+07	1.59964e+07	1.87695e+07	1.6022e+07
				29.5702	279.995			1.63934e+07	4.112e+07	3.21293e+07	1.05318e+08	3.7888e+06	7.90718e+06	8.43858e+06	1.6062e+06	675021	2.62468e+07	4.02711e+06	894066	0	5.31393e+06	1.00756e+07	1.91515e+07	1.4504e+07	3.79513e+06	4.30231e+06	1.10381e+06	3.69763e+07	7.19642e+06	1.29174e+06	1.2184e+06	1.52977e+07	1.42962e+07	1.34033e+07	1.56683e+07
				29.5718	115.92			1.22884e+07	1.13136e+07	1.23605e+07	1.59839e+07	6.85751e+06	1.57029e+07	9.14259e+06	1.55061e+07	5.47803e+06	1.35802e+07	1.45295e+07	8.7559e+06	1.1438e+07	1.10745e+07	1.21776e+07	1.28813e+07	1.20387e+07	1.19975e+07	1.20008e+07	1.28645e+07	1.60523e+07	1.16501e+07	1.22507e+07	1.18827e+07	7.55184e+06	1.29475e+07	1.30594e+07	1.10187e+07
				29.5967	74.9898			3.22207e+06	2.86513e+06	2.92277e+06	3.4998e+06	1.76841e+06	3.142e+06	1.56652e+06	4.77663e+06	1.84115e+06	3.31484e+06	3.72398e+06	3.54231e+06	2.59323e+06	2.45911e+06	2.87808e+06	3.43316e+06	1.80388e+06	3.34252e+06	3.28242e+06	1.81393e+06	3.40515e+06	2.35088e+06	3.44611e+06	3.48411e+06	6.14615e+06	6.42315e+06	7.67142e+06	8.42666e+06
				29.5967	100.933			2.8554e+07	1.46436e+07	2.18012e+07	2.75089e+07	1.56347e+07	2.17175e+07	1.96642e+07	2.87805e+07	1.7236e+07	2.54491e+07	2.46197e+07	1.779e+07	2.29002e+07	1.44656e+07	2.38423e+07	2.92134e+07	2.11001e+07	2.30741e+07	2.22424e+07	2.31714e+07	2.60843e+07	1.51912e+07	2.58768e+07	1.18798e+07	2.67941e+07	2.08676e+07	2.18166e+07	2.58153e+07
		Monobasic calcium phosphate	18.0731	29.6231	235.064			1.00001e+07	1.91214e+07	5.67918e+07	1.72737e+07	5.1237e+06	2.97738e+07	1.32103e+07	9.91096e+06	2.49057e+07	4.82677e+06	7.02234e+06	1.18772e+07	1.19351e+07	7.49581e+06	2.73362e+07	1.43827e+07	1.84471e+07	2.13548e+07	2.49906e+07	1.57942e+07	1.48733e+07	2.56689e+07	1.72723e+07	1.01861e+07	1.73457e+07	1.79486e+07	1.99333e+07	1.98633e+07
				29.9764	240.059			0	1.7269e+06	1.16671e+06	1.94687e+06	563060	2.94774e+06	2.59501e+06	2.43036e+06	2.64101e+06	3.11142e+06	3.41694e+06	4.38775e+06	2.36353e+06	4.1908e+06	3.15534e+06	2.02525e+06	3.75386e+06	1.51838e+06	5.02218e+06	1.23214e+06	2.66097e+06	0	4.63276e+06	4.77557e+06	4.28727e+07	5.13591e+07	6.51839e+07	6.59678e+07
				29.9764	394.227			0	228344	0	0	180984	0	154243	113843	309503	0	0	0	209387	222381	0	509458	229319	145979	0	254550	0	0	157093	1.46675e+06	6.75422e+06	7.12134e+06	8.30484e+06	6.23831e+06
				30.1337	314.077			1.37115e+06	1.4862e+07	1.13248e+07	1.89904e+06	349507	3.67191e+06	1.11995e+06	2.0584e+06	4.65747e+06	1.05863e+06	1.63326e+06	1.82389e+06	4.45441e+06	3.8259e+06	8.13494e+06	4.84704e+06	7.46172e+06	3.9267e+06	4.48415e+06	5.24315e+06	6.27764e+06	2.45959e+06	5.4163e+06	3.18024e+06	1.74099e+07	2.02854e+07	2.59374e+07	2.94804e+07
				30.356	313.078			1.28784e+06	4.63994e+06	0	6.38232e+06	701401	4.79416e+06	2.54931e+06	7.02252e+06	5.42591e+06	3.48583e+06	4.51001e+06	4.18019e+06	3.58469e+06	4.55633e+06	3.50398e+06	8.66756e+06	3.6824e+06	3.19606e+06	8.13017e+06	2.42412e+06	4.08842e+06	0	3.59231e+06	5.75501e+06	9.95689e+07	1.17783e+08	1.5651e+08	1.62347e+08
		Pyriprole	4.58332	30.4385	495.278			7.67498e+07	1.41497e+08	1.65034e+08	6.69595e+07	5.98215e+08	1.33479e+08	2.66068e+08	2.18361e+07	3.46564e+08	6.71315e+07	5.94823e+07	4.05393e+07	2.08726e+08	5.49787e+08	2.0369e+08	4.7997e+07	3.54657e+08	1.85573e+08	5.133e+07	2.40976e+08	5.1218e+07	2.22016e+08	1.5539e+08	1.86171e+08	2.45646e+08	2.10896e+08	2.47331e+08	2.03648e+08
				30.4941	241.056			464686	2.51649e+06	3.73015e+06	3.12586e+06	779604	1.43194e+06	1.67628e+06	1.75914e+06	2.60991e+06	292501	2.1591e+06	2.7753e+06	812113	4.95151e+06	2.90712e+06	4.68146e+06	1.53423e+06	1.01906e+06	3.61287e+06	2.83935e+06	2.17505e+06	409414	2.83076e+06	1.63518e+06	2.87005e+07	3.24854e+07	4.22048e+07	4.55079e+07
				30.5973	276.018			7.65233e+06	1.00628e+07	1.91399e+07	6.69862e+06	0	9.64238e+06	2.81255e+06	3.80555e+06	1.00372e+07	2.08429e+06	2.57884e+06	4.95506e+06	6.24196e+06	2.75523e+06	8.89083e+06	4.24416e+06	7.88789e+06	1.42956e+07	1.12243e+07	5.84357e+06	7.14275e+06	1.54699e+07	5.67349e+06	8.07166e+06	8.37187e+06	8.3737e+06	8.83513e+06	8.43099e+06
				30.5976	540.307			3.33704e+06	3.1178e+06	6.72187e+06	1.48009e+06	8.97786e+06	3.80666e+06	6.62197e+06	354008	8.16425e+06	3.5821e+06	3.26684e+06	3.34292e+06	4.48546e+06	5.82025e+06	4.58716e+06	2.7187e+06	6.21227e+06	4.45803e+06	1.48954e+06	4.40296e+06	3.18626e+06	6.84677e+06	7.36055e+06	4.46878e+06	3.97611e+06	5.53704e+06	5.231e+06	5.75978e+06
				30.6189	539.304			1.3382e+07	1.05278e+07	1.99154e+07	5.20342e+06	4.78753e+07	1.66063e+07	1.70837e+07	3.24008e+06	2.49963e+07	7.29757e+06	1.32412e+07	1.43465e+07	1.50153e+07	1.4274e+07	1.8718e+07	7.77856e+06	1.73754e+07	2.40638e+07	9.32211e+06	1.27863e+07	1.26812e+07	1.83124e+07	2.13751e+07	1.55601e+07	1.48446e+07	1.76251e+07	2.25139e+07	2.70923e+07
				30.6322	297.047			1.42314e+06	5.24506e+06	3.97466e+06	5.16541e+06	849687	4.09668e+06	3.18147e+06	3.78744e+06	4.41815e+06	2.16958e+06	3.42556e+06	2.85455e+06	2.08886e+06	2.87464e+06	2.79937e+06	9.65082e+06	3.58857e+06	2.44509e+06	8.14999e+06	2.02437e+06	3.80621e+06	713452	3.78042e+06	4.06654e+06	5.84846e+07	6.4024e+07	8.19366e+07	8.39947e+07
				30.6322	431.043			1.14597e+07	1.64762e+07	3.20205e+07	6.94053e+06	2.27498e+06	1.86974e+07	2.16774e+06	6.10237e+06	1.81775e+07	3.78943e+06	8.41727e+06	8.07726e+06	1.15736e+07	5.81565e+06	1.4908e+07	8.40186e+06	1.38142e+07	1.20761e+07	7.37948e+06	9.94844e+06	9.62056e+06	1.46235e+07	1.17999e+07	7.86626e+06	1.13871e+07	1.18649e+07	1.18959e+07	1.18685e+07
		{4-[2,3-dioxo-3-(2,4,6-trihydroxy-3-methoxyphenyl)propyl]-2-methoxyphenyl}oxidanesulfonic acid	13.3429	30.6398	429.373			9.18858e+06	1.61655e+07	1.33341e+07	1.07186e+07	4.36476e+06	9.41441e+06	5.49224e+06	3.99597e+07	1.05549e+07	1.35511e+07	1.5105e+07	9.90139e+06	8.63185e+06	1.14408e+07	8.96606e+06	2.58904e+07	1.05933e+07	4.6288e+06	5.82364e+06	5.40357e+06	1.11882e+07	6.2432e+06	1.28451e+07	1.0594e+07	9.95987e+06	8.79836e+06	6.7384e+06	9.2251e+06
				30.6504	430.376			2.97902e+06	4.65637e+06	3.8887e+06	3.35122e+06	915448	3.38561e+06	1.19368e+06	1.27349e+07	2.57113e+06	3.66309e+06	4.4748e+06	2.6729e+06	1.12174e+06	3.41428e+06	2.66197e+06	8.01818e+06	2.14672e+06	3.05112e+06	2.12961e+06	2.64156e+06	3.51425e+06	622812	3.64309e+06	3.10799e+06	3.0652e+06	1.58341e+06	1.2981e+06	1.86463e+06
				30.6518	225.025			340145	0	3.57277e+06	2.38441e+06	0	877205	1.72504e+06	1.33499e+06	788381	1.11516e+06	1.39014e+06	1.13787e+06	955540	616495	711979	1.8687e+06	445263	662646	2.85787e+06	610805	1.71836e+06	0	325658	1.77225e+06	2.58065e+07	3.12964e+07	3.75319e+07	3.78393e+07
				30.6545	574.451			1.46092e+09	1.53774e+09	1.97472e+09	9.49938e+08	4.62342e+09	1.30921e+09	4.2435e+09	3.48063e+08	2.74911e+09	3.18498e+09	1.15143e+09	2.3898e+09	4.87586e+09	3.69205e+09	2.401e+09	2.8203e+08	2.87084e+09	2.12214e+09	2.03886e+09	4.28392e+09	1.34942e+09	4.21682e+09	2.02428e+09	2.10755e+09	2.09719e+09	2.28578e+09	2.12171e+09	2.09954e+09
				30.6578	196.028			7.72175e+06	9.76785e+06	969970	2.2401e+07	6.89597e+06	1.44282e+07	1.62195e+06	4.03008e+06	340542	4.56173e+06	5.72273e+06	3.82878e+06	2.65981e+06	4.07274e+06	1.18978e+07	5.96349e+06	1.50025e+07	5.52405e+06	1.32773e+07	9.16477e+06	1.69604e+07	1.53672e+07	5.72217e+06	5.03502e+06	8.18295e+06	7.01246e+06	7.5786e+06	1.16865e+07
				30.6612	587.454			1.3357e+07	2.10859e+07	2.17584e+07	6.77277e+06	5.24586e+07	1.44898e+07	3.69182e+07	1.44066e+06	2.88955e+07	2.25476e+07	4.23833e+06	2.64348e+07	4.88768e+07	3.82328e+07	1.93742e+07	1.83985e+06	4.96399e+07	2.56507e+07	2.37766e+07	4.5115e+07	1.36266e+07	5.19961e+07	2.3004e+07	1.81668e+07	2.67312e+07	1.82691e+07	2.69e+07	2.67881e+07
				30.6612	644.493			3.99789e+07	7.12587e+07	4.33969e+07	1.96346e+07	1.21925e+08	5.57955e+07	4.29751e+07	1.80772e+07	4.69579e+07	9.68185e+06	3.49534e+07	2.71736e+07	1.32922e+07	1.55689e+07	4.53935e+07	7.38806e+06	5.17476e+07	1.00096e+07	2.05935e+08	3.08077e+07	1.68609e+07	4.90557e+07	1.46433e+07	4.82823e+07	3.87683e+07	3.93542e+07	3.46115e+07	3.65566e+07
				30.6664	433.19			1.66663e+07	6.64808e+06	1.90447e+07	2.55257e+06	1.14037e+07	9.54048e+06	2.99366e+06	1.2438e+06	1.63488e+07	1.9409e+06	5.82952e+06	6.27287e+06	1.05715e+07	7.29762e+06	1.39449e+07	4.64024e+06	9.3898e+06	7.99635e+06	6.25245e+06	1.12195e+07	4.61423e+06	1.83298e+07	9.02864e+06	1.09969e+07	9.55871e+06	1.06632e+07	9.52761e+06	1.05825e+07
		EDTA	-5.67547	30.6715	293.248			2.50019e+07	3.33537e+06	2.89836e+06	5.31251e+06	6.03755e+06	3.72065e+06	6.48658e+06	2.3646e+06	1.30632e+07	1.79448e+06	9.80661e+06	4.01035e+07	8.03501e+06	1.29304e+07	1.59302e+07	2.9195e+06	6.1961e+06	1.11903e+06	5.42589e+06	2.20642e+06	1.69583e+06	2.63065e+06	2.0206e+06	794195	1.00526e+07	7.98209e+06	8.889e+06	8.94077e+06
				30.6715	305.106			1.19889e+07	1.39358e+08	5.94368e+08	1.23016e+08	3.12185e+07	3.40825e+08	1.79684e+07	5.11719e+07	3.72237e+07	1.25575e+08	1.363e+07	4.64827e+06	2.71887e+07	1.44129e+07	1.68004e+07	1.77738e+07	1.23789e+07	1.30489e+08	5.41427e+06	9.15664e+06	2.62983e+07	2.01476e+07	5.29994e+07	9.59025e+06	8.47971e+07	7.89711e+07	8.60433e+07	8.39859e+07
		9-Methyl-7-bromoeudistomin D	-18.6807	30.6715	357.013			0	1.09162e+06	1.09488e+06	603231	0	846879	0	571009	0	381194	0	0	0	568195	0	1.54188e+06	0	0	379113	0	111798	0	567283	0	2.99687e+06	3.60076e+06	5.41397e+06	5.67926e+06
				30.6715	520.282			4.75722e+07	7.11553e+06	1.63237e+07	8.08564e+06	4.26352e+07	8.31297e+06	2.53075e+07	0	9.16126e+07	8.55744e+06	6.59732e+07	1.15989e+07	1.1996e+08	8.94878e+07	4.16461e+07	1.3369e+07	7.5209e+07	4.81771e+07	2.44353e+07	3.54292e+07	3.72854e+07	7.94691e+07	3.91721e+07	3.85824e+07	5.22798e+07	4.43368e+07	4.48578e+07	5.13451e+07
				30.6715	534.26			7.87927e+06	626962	9.24e+06	3.73536e+06	6.85103e+06	1.5785e+06	1.04092e+07	0	1.22944e+07	2.2249e+06	1.25416e+07	6.58249e+06	2.50222e+07	2.56097e+07	1.54207e+07	3.18037e+06	1.19627e+07	1.12617e+07	3.82505e+06	8.27823e+06	1.14677e+07	1.1897e+07	5.54595e+06	9.19124e+06	1.03347e+07	9.94319e+06	8.69445e+06	1.06198e+07
				30.6728	294.251			4.52878e+06	0	0	465691	1.25557e+06	830575	1.82054e+06	0	2.80929e+06	70797.5	2.01288e+06	7.56073e+06	1.06265e+06	2.61927e+06	3.37744e+06	201619	603963	0	982588	0	0	0	450679	259796	1.28246e+06	1.82825e+06	155490	1.02294e+06
				30.6802	496.281			4.58385e+07	2.78662e+07	2.91836e+07	1.10969e+07	1.64624e+08	2.53134e+07	7.61751e+07	2.81916e+06	8.25437e+07	1.41228e+07	1.50537e+07	9.44893e+06	5.91049e+07	1.30908e+08	4.94976e+07	1.17997e+07	8.64016e+07	4.17739e+07	1.04504e+07	6.41869e+07	1.14731e+07	4.6535e+07	4.42293e+07	2.73435e+06	4.70575e+07	5.49633e+07	5.99581e+07	4.85351e+07
				30.6811	284.059			1.62797e+06	1.04724e+07	1.10953e+07	2.31261e+06	1.34021e+06	7.70034e+06	4.64398e+06	1.78251e+06	7.22101e+06	6.19631e+06	3.35394e+06	1.49978e+06	4.10038e+06	2.46743e+06	7.93715e+06	4.40544e+06	6.72992e+06	7.37162e+06	5.68179e+06	2.60332e+06	4.38081e+06	8.39386e+06	6.31305e+06	4.57383e+06	6.02672e+06	5.50068e+06	5.43605e+06	6.45165e+06
				30.6853	548.276			1.8689e+07	2.95413e+07	4.36917e+07	1.93618e+07	0	4.62075e+06	186833	0	1.18514e+06	2.56491e+06	1.4372e+06	1.92643e+07	6.43014e+06	5.89937e+06	4.93355e+06	1.30784e+06	1.99102e+07	2.11586e+06	1.71901e+07	4.3349e+06	5.71533e+06	6.22595e+06	1.5597e+06	0	1.05163e+07	1.05642e+07	1.11708e+07	1.05879e+07
				30.6912	631.481			1.15275e+08	1.70031e+08	1.35579e+08	5.30195e+07	2.06877e+08	1.34569e+08	1.08637e+08	4.14854e+07	1.67041e+08	8.23949e+07	8.4887e+07	9.81e+07	1.45414e+08	7.19854e+07	1.27028e+08	2.09257e+07	1.77576e+08	5.39419e+07	3.05628e+08	2.04609e+08	9.19523e+07	2.11097e+08	7.18515e+07	1.49417e+08	1.15477e+08	1.04544e+08	1.01882e+08	9.91309e+07
				30.6992	326.07			2.75257e+06	5.22698e+06	5.26064e+06	2.09075e+06	6.00309e+06	4.42872e+06	2.12047e+06	1.37492e+06	3.29142e+06	171734	2.34779e+06	1.58995e+06	0	3.43755e+06	3.62445e+06	2.08924e+06	2.59298e+06	2.8676e+06	2.62749e+06	1.51197e+06	1.91669e+06	5.48944e+06	2.28473e+06	892111	2.53039e+06	2.39854e+06	2.38609e+06	2.47636e+06
				30.6998	199.024			4.15556e+06	3.99685e+06	8.26978e+06	5.96571e+06	2.50159e+06	4.07789e+06	7.25377e+06	1.30258e+06	3.5656e+06	1.95454e+06	1.2338e+06	2.07879e+06	4.06825e+06	4.54433e+06	2.36493e+06	1.92135e+06	1.51397e+07	2.63784e+06	3.21414e+07	5.81819e+06	7.13572e+06	5.00505e+06	6.66671e+06	1.31726e+06	4.95314e+06	3.14222e+06	3.13957e+06	2.27621e+06
				30.6998	616.461			8.69856e+08	1.52339e+09	1.40227e+09	8.09275e+08	2.15939e+09	1.28581e+09	1.87731e+09	3.42492e+08	1.46582e+09	7.48695e+08	8.01475e+08	9.04227e+08	1.47231e+09	1.52222e+09	1.34541e+09	2.39116e+08	1.56317e+09	7.06113e+08	1.84116e+09	1.86693e+09	8.83483e+08	2.22603e+09	7.71129e+08	1.22815e+09	1.09788e+09	1.03013e+09	1.04119e+09	1.10907e+09
				30.7036	519.278			1.63263e+08	2.46751e+07	5.0989e+07	2.99111e+07	1.52463e+08	2.75801e+07	8.52133e+07	928692	3.07221e+08	2.50625e+07	2.13925e+08	4.0427e+07	3.98522e+08	2.81679e+08	1.47668e+08	4.87241e+07	2.50702e+08	1.54371e+08	7.4952e+07	1.21203e+08	1.20694e+08	2.48733e+08	1.31552e+08	1.2307e+08	1.71797e+08	1.62829e+08	1.46474e+08	1.60413e+08
				30.7036	572.435			3.52701e+07	6.96494e+07	6.75801e+07	2.31e+07	8.30314e+07	4.62037e+07	7.31538e+07	8.83047e+06	6.66794e+07	4.28187e+07	2.82817e+07	5.68934e+07	1.17614e+08	5.13935e+07	4.6423e+07	6.40148e+06	1.18046e+08	4.94888e+07	5.34865e+07	1.01075e+08	3.70488e+07	1.63083e+08	4.92807e+07	5.33692e+07	5.55665e+07	4.7709e+07	5.738e+07	6.13942e+07
				30.7036	628.461			1.89681e+07	2.03433e+07	2.0068e+07	7.30411e+06	3.06692e+07	1.32946e+07	2.62587e+07	2.1531e+06	1.96754e+07	1.01348e+07	7.86653e+06	1.08333e+07	2.89453e+07	1.77745e+07	1.62029e+07	1.98201e+06	2.89096e+07	1.28814e+07	2.50942e+07	2.43362e+07	1.00904e+07	4.03252e+07	1.1271e+07	2.08462e+07	1.45499e+07	1.29664e+07	1.74232e+07	1.71617e+07
				30.7101	552.307			5.9221e+06	6.74696e+06	1.36055e+07	3.62884e+06	8.87878e+06	5.10609e+06	1.61836e+06	2.30958e+06	6.53261e+06	3.25798e+06	4.72002e+06	5.69833e+06	4.2808e+06	8.68992e+06	8.30516e+06	7.70615e+06	9.07553e+06	9.9605e+06	4.63602e+06	9.98066e+06	5.0415e+06	8.35287e+06	6.50968e+06	6.19568e+06	4.5862e+06	8.26965e+06	5.25218e+06	6.51305e+06
				30.7101	558.42			2.84146e+06	1.09592e+07	1.12157e+07	3.04944e+06	6.7558e+06	1.067e+07	9.1753e+06	2.03616e+06	1.15895e+07	4.83861e+06	2.38944e+06	6.60071e+06	1.58007e+07	8.57325e+06	5.49825e+06	1.37594e+06	1.6767e+07	1.10227e+07	5.84723e+06	1.4493e+07	6.96107e+06	2.51938e+07	1.12916e+07	7.25261e+06	7.44826e+06	8.80576e+06	8.58891e+06	8.32087e+06
				30.7252	224.027			6.17134e+06	8.3451e+06	6.51693e+07	6.33537e+06	9.22864e+06	6.33659e+06	2.31033e+06	3.37516e+06	7.21086e+06	3.48384e+06	3.28209e+06	1.42296e+06	2.87953e+06	9.06262e+06	7.57567e+06	6.99951e+06	3.89624e+06	1.02417e+07	7.85494e+06	4.41164e+06	5.18102e+06	5.93903e+06	8.45624e+06	7.15813e+06	4.35322e+07	4.93331e+07	5.76319e+07	6.33187e+07
				30.9698	344.117			631231	2.98498e+06	1.42847e+06	866900	0	1.41654e+06	969958	1.2282e+06	3.06711e+06	0	281818	608336	908755	1.25184e+06	2.35991e+06	817434	914164	1.77809e+06	2.08331e+06	296204	2.01474e+06	2.14024e+06	557147	2.76933e+06	2.239e+06	1.68111e+06	1.53241e+06	1.59813e+06
				31.1942	246.007			4.99566e+06	8.89219e+06	1.44839e+07	5.80696e+06	4.90688e+06	9.3401e+06	1.09811e+07	2.70874e+06	8.04558e+06	2.02756e+06	1.56172e+06	2.89315e+06	2.67754e+06	4.83884e+06	7.96557e+06	4.40538e+06	8.97608e+06	9.6209e+06	7.93956e+06	2.73252e+06	3.53557e+06	7.9584e+06	6.31492e+06	4.1569e+06	6.32536e+06	6.36774e+06	3.8389e+06	6.53226e+06
				31.2285	273.984			3.33372e+06	1.88191e+07	2.8923e+07	1.99597e+07	1.23224e+06	2.61646e+07	1.63651e+06	7.67029e+06	4.47064e+06	4.39069e+06	4.90033e+06	5.62388e+06	3.0224e+06	1.77421e+06	8.19042e+06	7.02854e+06	1.31337e+07	4.06985e+06	1.27275e+07	6.6022e+06	9.1443e+06	5.74012e+06	1.69996e+07	4.12663e+06	7.86775e+06	8.92107e+06	7.4542e+06	9.34215e+06
		[4-(5,7-dihydroxy-3-{[3,4,5-trihydroxy-6-(hydroxymethyl)oxan-2-yl]oxy}-5H-chromen-2-yl)-2-methoxyphenyl]oxidanesulfonic acid	6.45074	31.6136	544.481			0	0	0	0	0	0	0	0	0	0	1.94351e+07	1.3531e+07	0	0	2.25268e+07	0	1.92823e+07	1.45858e+07	4.11711e+07	1.64305e+07	8.29374e+06	0	1.76027e+07	6.0856e+06	1.13515e+07	4.62562e+06	8.88741e+06	8.72658e+06
		Hydroxytriphenylstannane	22.9472	31.6162	371.066			0	333332	0	209127	0	0	400092	0	0	0	0	0	0	0	0	177311	0	0	0	0	0	0	0	0	5.09976e+06	5.86155e+06	5.68784e+06	6.80283e+06
				31.7377	355.195			1.04578e+07	7.84539e+06	9.52037e+06	3.07084e+06	6.47367e+07	1.00333e+07	3.49075e+07	1.57852e+06	4.21089e+07	5.7412e+06	9.88299e+06	1.06095e+07	2.03188e+07	3.13757e+07	8.34251e+06	2.89105e+06	1.11156e+07	1.06136e+07	1.67186e+06	6.04758e+06	3.02737e+06	8.2317e+06	1.82634e+07	7.78694e+06	1.83115e+07	1.69032e+07	1.72528e+07	1.94067e+07
				31.7414	356.198			1.74638e+06	711146	1.43637e+06	4.97804e+06	1.28498e+07	1.2067e+06	6.41911e+06	168809	6.81604e+06	521777	1.42195e+06	1.61121e+06	2.90418e+06	5.42648e+06	1.6179e+06	548938	1.03807e+06	2.93818e+06	173391	620768	901997	1.54733e+06	3.52993e+06	1.01573e+06	2.3541e+06	2.43931e+06	2.91942e+06	3.5812e+06
		4'-Methylisoscutellarein 8-(2'-sulfoglucoside)	4.35067	31.7495	543.477			0	0	0	254455	0	334873	0	198168	0	521088	5.32354e+07	3.14254e+07	746716	0	5.5834e+07	546575	4.42598e+07	3.22378e+07	1.07948e+08	4.02944e+07	2.19144e+07	1.43205e+06	4.64773e+07	1.49824e+07	2.91218e+07	2.09142e+07	2.53781e+07	2.66275e+07
				31.7495	614.446			2.14394e+07	3.15823e+07	4.12131e+07	1.26093e+07	2.72633e+07	2.41273e+07	1.9551e+07	7.46222e+06	2.79338e+07	7.9129e+06	3.90518e+06	1.39634e+07	3.4788e+07	1.78534e+07	2.11338e+07	5.07886e+06	4.04035e+07	1.49159e+07	2.66131e+07	3.56494e+07	1.62551e+07	6.57041e+07	1.33845e+07	2.91866e+07	2.1657e+07	2.05811e+07	2.2577e+07	2.41589e+07
				31.7793	299.026			0	0	0	1.5085e+06	0	0	3.00446e+06	402251	0	0	392343	0	228592	0	0	520757	0	0	575332	328655	208894	357349	0	263960	1.40208e+07	1.54958e+07	1.96415e+07	2.06363e+07
				31.7802	207.994			5.72233e+07	5.29526e+06	1.83367e+07	3.27202e+06	6.57406e+06	1.06628e+07	880740	2.41241e+06	4.85567e+06	3.87185e+06	1.24134e+06	0	2.04284e+07	340833	0	5.20598e+06	3.5696e+06	6.19324e+06	2.21418e+06	0	1.6222e+06	2.44863e+06	3.34384e+06	3.53723e+06	4.93541e+06	4.54965e+06	2.27564e+06	4.21921e+06
		{4-[2,3-dioxo-3-(2,4,6-trihydroxy-3-methoxyphenyl)propyl]-2-hydroxy-6-methoxyphenyl}oxidanesulfonic acid	2.78918	31.8026	445.369			6.52838e+07	5.79818e+07	5.45526e+07	3.8995e+07	1.90338e+07	4.82951e+07	7.68689e+06	1.17673e+08	9.51482e+07	7.25007e+07	9.72725e+07	1.0968e+08	1.01117e+08	3.3408e+07	7.68492e+07	8.31816e+07	8.50749e+07	6.5182e+07	6.85496e+07	8.24253e+07	6.27393e+07	4.57745e+07	7.85195e+07	6.18731e+07	8.82735e+07	7.11153e+07	7.01738e+07	7.83134e+07
				31.804	701.573			6.79018e+06	1.04665e+07	1.25465e+07	7.52963e+06	2.41952e+06	1.04816e+07	3.08277e+06	2.2994e+07	1.36149e+07	4.51131e+06	6.01494e+06	6.3577e+06	7.46659e+06	7.55426e+06	9.28834e+06	7.72198e+06	9.18478e+06	6.87909e+06	4.32243e+06	6.68096e+06	5.73787e+06	7.84978e+06	6.41029e+06	5.32243e+06	9.85282e+06	8.70108e+06	9.91036e+06	9.76934e+06
				31.8065	545.493			0	0	0	0	0	0	0	0	281497	0	3.72815e+07	2.54988e+07	0	0	4.7132e+07	268975	2.90247e+07	2.39657e+07	7.35897e+07	3.71154e+07	1.49372e+07	0	3.18553e+07	1.33016e+07	2.15172e+07	1.58617e+07	1.75786e+07	2.02126e+07
				31.8082	163.076			2.04653e+06	2.10105e+06	970628	1.3697e+06	1.97846e+06	1.44264e+06	1.48489e+06	3.28069e+06	4.60452e+06	595011	3.57726e+06	5.03655e+06	2.92313e+06	3.86896e+06	4.72206e+06	3.52702e+06	4.15013e+06	4.41272e+06	1.53774e+06	2.8992e+06	1.98978e+06	1.34946e+06	2.72862e+06	4.04124e+06	3.94225e+06	338916	3.25126e+06	4.57604e+06
		O-Hexanoyl-adnosine monophosphate	0.238755	31.8086	446.372			2.04111e+07	1.85072e+07	1.75894e+07	1.03702e+07	4.10451e+06	1.38812e+07	1.21459e+06	3.46333e+07	2.89705e+07	2.10936e+07	3.16876e+07	3.37257e+07	2.73308e+07	7.94851e+06	1.98365e+07	2.42791e+07	2.56766e+07	2.00552e+07	1.66634e+07	2.40694e+07	1.9557e+07	1.47278e+07	2.15241e+07	1.82542e+07	2.53862e+07	1.99987e+07	2.28442e+07	2.38063e+07
				31.809	600.429			8.56903e+06	2.2589e+07	1.77831e+07	9.5445e+06	1.01343e+07	2.10626e+07	1.28555e+07	5.84718e+06	2.24827e+07	4.09874e+06	3.73661e+06	1.06359e+07	1.89365e+07	1.83553e+07	1.2339e+07	4.41107e+06	2.84933e+07	1.44242e+07	1.69997e+07	2.65286e+07	9.96163e+06	5.56017e+07	1.49472e+07	2.20335e+07	1.1077e+07	1.61351e+07	1.52711e+07	1.63975e+07
				31.8094	139.974			103341	1.59985e+06	704238	2.5036e+06	0	1.09299e+07	174265	0	0	254103	1.14428e+07	1.41243e+07	646048	0	1.31948e+07	1.53527e+06	1.65828e+07	5.68593e+06	5.35178e+07	9.41822e+06	1.22057e+07	529987	7.94573e+06	3.52326e+06	6.07438e+06	6.05473e+06	6.50791e+06	6.83454e+06
				31.8119	162.068			4.89702e+06	2.25471e+06	992989	1.41399e+06	7.75181e+06	2.01662e+06	1.60371e+06	2.37399e+06	5.86571e+06	1.25868e+06	4.16116e+06	7.22841e+06	3.27156e+06	1.04453e+07	7.86709e+06	3.38401e+06	2.95156e+06	4.84979e+06	4.84241e+06	3.11544e+06	3.93233e+06	2.21053e+06	8.35523e+06	4.36929e+06	7.0821e+06	3.49148e+06	4.05263e+06	9.1531e+06
				31.8142	366			9.03397e+06	1.23936e+07	2.20138e+07	3.39124e+06	0	1.96788e+07	0	4.01613e+07	1.29127e+07	1.1694e+07	1.44669e+06	9.80608e+06	1.66683e+06	695085	8.87852e+06	8.66234e+06	2.88286e+07	3.12685e+07	3.58233e+07	1.06271e+07	3.19678e+06	2.71867e+06	7.49064e+06	918567	7.97304e+06	8.41196e+06	8.72447e+06	8.85441e+06
		6-({13,14-dihydroxy-9-oxo-8,17-dioxatetracyclo[8.7.0.0,.0,]heptadeca-1(10),2(7),3,5,11(16),12,14-heptaen-5-yl}oxy)-3,4,5-trihydroxyoxane-2-carboxylic acid	18.5609	31.8186	461.363			4.4913e+07	4.69155e+07	3.91015e+07	1.86331e+07	5.65337e+07	3.49417e+07	2.19161e+07	2.94648e+07	9.48779e+07	1.55079e+07	6.08702e+07	9.49041e+07	6.84519e+07	7.50567e+07	7.24987e+07	4.25504e+07	6.90447e+07	6.56291e+07	4.3736e+07	6.19908e+07	4.10789e+07	3.81426e+07	5.60242e+07	5.20259e+07	8.23805e+07	7.11778e+07	7.69794e+07	7.99386e+07
				31.8286	251.002			4.47674e+06	0	1.00928e+08	659121	2.3051e+06	5.72931e+07	4.11609e+06	0	0	1.33417e+06	2.88992e+07	7.43281e+06	9.48783e+06	5.52725e+06	7.86045e+06	4.1646e+06	541851	7.57948e+08	8.77279e+06	1.76228e+06	2.32385e+07	7.06955e+07	1.18396e+07	2.14177e+07	5.5941e+07	5.51629e+07	6.05285e+07	5.62541e+07
				31.8295	288.054			2.41374e+07	1.73251e+07	2.13342e+07	1.74889e+07	1.19471e+08	1.22969e+07	4.0759e+07	1.47399e+06	1.88994e+07	3.2184e+07	1.59266e+07	1.30831e+07	3.38156e+07	6.73774e+07	2.28216e+07	4.93282e+06	2.24476e+07	1.54697e+07	1.51731e+07	1.92283e+07	9.92341e+06	2.4848e+07	1.54929e+07	3.36108e+06	3.45893e+07	2.88747e+07	2.80401e+07	2.86826e+07
				31.8304	462.367			1.26915e+07	1.44281e+07	1.05117e+07	5.3047e+06	1.7754e+07	1.09145e+07	5.27749e+06	8.83159e+06	2.57356e+07	4.33967e+06	1.90146e+07	2.77154e+07	1.89167e+07	1.39345e+06	2.20484e+07	1.23617e+07	2.03208e+07	1.8438e+07	1.30255e+07	1.79719e+07	1.12493e+07	1.07596e+07	1.79429e+07	1.39187e+07	2.19921e+07	2.13527e+07	2.23151e+07	2.19345e+07
				31.8356	289.979			1.51836e+06	8.305e+06	1.26416e+07	4.49088e+06	0	4.68275e+06	0	871366	2.69655e+06	134546	1.33714e+06	1.58957e+06	1.63067e+06	1.27763e+06	2.21694e+06	2.19382e+06	1.14039e+07	7.12751e+06	2.21338e+07	2.98251e+06	3.8776e+06	4.38757e+06	7.95463e+06	2.71467e+06	3.89778e+06	5.65254e+06	2.85602e+06	6.59078e+06
				31.8634	364.997			6.27935e+07	9.43548e+07	1.56404e+08	1.8198e+07	1.8487e+06	1.30282e+08	743347	2.55561e+08	1.08432e+08	9.43691e+07	1.11711e+07	6.34379e+07	1.45424e+07	6.46619e+06	7.43611e+07	7.01889e+07	8.53718e+07	2.16185e+08	4.67046e+06	3.85454e+07	1.43546e+07	1.68092e+07	5.43609e+07	1.60596e+06	6.4294e+07	6.15799e+07	6.62309e+07	7.15028e+07
				32.1414	353.033			3.227e+08	8.18163e+07	2.20616e+08	2.25611e+07	0	2.43117e+08	601809	1.33937e+08	4.5452e+07	3.98424e+06	1.09514e+07	1.73986e+07	1.01076e+07	820049	5.96217e+07	1.19674e+08	5.94027e+07	1.0256e+08	5.4027e+06	2.7632e+07	1.68317e+07	5.57835e+07	1.26752e+08	3.61571e+07	3.93761e+07	3.89999e+07	4.1321e+07	4.06708e+07
				32.2147	350.033			4.07902e+06	4.09934e+06	1.13332e+07	1.60657e+06	0	7.69179e+06	0	1.18258e+07	9.43069e+06	507517	623208	2.53601e+06	1.32125e+06	0	6.3542e+06	1.16575e+07	6.21381e+06	1.09318e+07	8.1537e+06	4.07961e+06	3.0628e+06	2.67259e+06	1.53088e+07	3.58298e+06	4.66985e+06	3.8633e+06	1.86906e+06	5.40377e+06
				32.2942	239.997			8.60028e+06	1.14617e+07	1.29334e+07	2.09962e+07	7.2724e+06	7.05682e+06	9.47797e+06	6.70688e+06	2.75065e+06	774310	643258	821926	1.22754e+06	6.86116e+06	1.20279e+06	3.09378e+06	3.49298e+06	4.67695e+06	3.61759e+06	1.01649e+07	2.02114e+06	1.61449e+07	1.85448e+06	1.48065e+06	2.26823e+06	1.17452e+06	1.4046e+06	1.36141e+06
				32.3349	354.037			6.49953e+06	1.1349e+07	3.31421e+07	3.19425e+06	0	3.68382e+07	0	1.87584e+07	6.26738e+06	437358	571448	2.49016e+06	794551	0	7.49222e+06	1.74741e+07	6.32572e+06	8.28889e+06	4.54e+06	2.59637e+06	1.72679e+06	6.90687e+06	1.67044e+07	4.25951e+06	4.56319e+06	3.37505e+06	4.77104e+06	5.58845e+06
				32.3381	353.2			2.60592e+06	7.85559e+06	6.57366e+06	1.9528e+06	1.47106e+07	3.73311e+06	1.26448e+07	0	1.29209e+07	1.46468e+06	1.29222e+06	1.79816e+06	7.93234e+06	1.21161e+07	5.61763e+06	398182	3.29925e+06	3.46547e+06	2.29646e+06	2.25692e+06	2.05068e+06	2.68739e+06	7.81236e+06	1.13734e+06	4.66982e+06	5.23221e+06	6.14272e+06	6.57993e+06
				32.4498	82.9532			6.02627e+06	2.97118e+06	4.36224e+06	4.73285e+06	1.70431e+06	5.2608e+06	4.599e+06	7.05006e+06	2.0962e+06	4.30883e+06	8.19422e+06	5.6881e+06	3.53296e+06	3.21217e+06	3.72659e+06	5.76657e+06	5.12537e+06	8.10015e+06	5.2404e+06	2.43736e+06	4.69843e+06	2.64364e+06	5.07182e+06	3.98228e+06	6.95353e+06	7.42754e+06	6.54834e+06	1.10641e+07
				32.7672	188.986			1.85353e+07	3.14636e+07	3.60725e+07	4.45099e+07	1.28615e+06	1.60727e+07	5.18736e+06	3.32635e+07	1.37567e+07	7.72933e+07	9.79784e+06	7.11611e+06	2.18216e+07	8.54698e+06	1.06095e+07	1.30807e+07	1.31095e+07	1.29646e+07	1.54e+07	8.87332e+06	2.60325e+07	3.02459e+07	6.39526e+06	7.97282e+06	2.02972e+07	1.81667e+07	2.02432e+07	2.22042e+07
				32.843	541.32			6.93219e+06	1.25161e+07	1.51431e+07	8.31445e+06	4.02372e+07	1.64708e+07	1.49985e+07	3.52305e+06	1.28724e+07	7.06588e+06	1.17454e+07	1.23233e+07	1.95182e+07	2.27786e+07	1.64481e+07	7.82899e+06	2.59899e+07	1.33038e+07	1.12531e+07	1.2338e+07	1.33653e+07	2.60826e+07	2.03907e+07	1.54253e+07	1.90526e+07	1.8109e+07	1.90087e+07	1.3079e+07
				32.8552	567.263			1.83739e+07	1.64222e+07	1.16215e+07	1.09773e+07	4.55328e+07	1.295e+07	4.2402e+07	2.74149e+06	4.68049e+07	1.30839e+07	5.06501e+07	2.44304e+07	4.59656e+07	1.33853e+08	5.57396e+07	9.49568e+06	6.38127e+07	2.83357e+07	7.90643e+06	3.97453e+07	2.42516e+07	5.25847e+07	3.4659e+07	3.14686e+07	3.85714e+07	3.29778e+07	3.91021e+07	3.71603e+07
				32.9073	210.026			664000	1.59044e+07	8.89326e+07	731257	2.22201e+07	2.98883e+06	582706	2.20941e+06	842274	402495	481660	790231	349381	3.27246e+06	2.68045e+06	9.05784e+06	1.63533e+06	1.27558e+07	1.71689e+06	1.80151e+06	762177	1.15531e+07	3.33146e+06	7.04971e+06	9.29331e+06	7.56846e+06	6.32019e+06	8.07545e+06
				32.9243	149.06			1.67878e+06	2.7261e+06	2.45732e+06	1.53356e+06	1.61218e+06	1.96882e+06	1.73412e+06	1.94287e+06	7.4888e+06	686802	2.34848e+06	4.15847e+06	3.23029e+06	4.65896e+06	6.18438e+06	3.31021e+06	6.2507e+06	4.928e+06	5.6984e+06	7.91233e+06	2.84077e+06	2.71599e+06	3.54207e+06	4.80319e+06	3.18621e+06	3.57498e+06	2.3835e+06	3.1024e+06
				32.9357	245.191			1.81575e+06	1.50535e+07	2.88759e+07	3.81222e+06	1.11499e+06	1.47514e+07	528743	9.72559e+06	4.96928e+06	252649	3.86566e+06	2.87875e+06	6.67901e+06	1.33383e+06	6.28864e+06	6.1988e+06	7.70367e+06	1.08297e+07	1.18613e+07	8.76037e+06	8.90021e+06	2.15413e+07	3.27941e+06	3.25211e+06	8.05227e+06	6.54957e+06	7.20286e+06	8.03633e+06
				32.9361	230.012			2.87914e+07	9.43371e+06	1.84259e+07	8.09854e+06	3.05569e+06	1.09438e+07	4.09404e+06	3.84022e+06	3.69577e+06	1.56712e+06	2.51583e+06	1.77649e+06	2.11202e+06	3.08718e+06	4.83734e+06	6.01786e+06	8.12053e+06	6.20172e+06	1.05791e+07	3.42781e+06	3.05229e+06	5.41158e+06	6.26027e+06	7.50908e+06	5.87401e+06	6.61893e+06	5.98527e+06	5.89576e+06
				32.9361	503.3			6.35571e+06	5.19796e+06	1.33523e+07	7.62866e+06	7.40404e+06	6.25774e+06	9.90055e+06	981739	1.87836e+07	5.17412e+06	1.26319e+07	2.56933e+07	1.68339e+07	1.1074e+07	3.09753e+07	7.32048e+06	2.01326e+07	1.15334e+07	9.27773e+06	2.03295e+07	1.18046e+07	2.44554e+07	9.79894e+06	1.28278e+07	1.46624e+07	1.27057e+07	1.35621e+07	1.4539e+07
		Cacodylate	-13.5271	32.9376	139.003			4.16807e+06	5.52549e+06	1.19973e+07	7.79592e+06	2.26852e+06	1.29203e+07	4.58334e+06	3.38087e+06	9.98523e+06	3.1332e+06	4.05435e+06	3.7471e+06	3.82756e+06	3.78384e+06	7.01386e+06	5.02719e+06	1.07986e+07	1.05189e+07	2.20048e+07	6.9901e+06	3.59587e+06	9.35218e+06	6.70698e+06	8.99629e+06	9.0868e+06	8.9681e+06	7.50606e+06	8.52745e+06
				32.9452	249.007			6.56139e+07	1.06472e+07	1.29205e+07	1.11387e+07	1.14921e+08	2.21524e+07	1.42641e+08	8.55987e+06	2.11818e+07	2.16068e+07	1.5586e+07	6.86696e+06	1.34774e+07	6.95739e+07	2.47844e+07	2.86968e+06	2.55209e+07	5.59911e+07	2.55373e+07	1.41497e+07	1.25987e+07	2.98501e+07	1.31879e+07	2.51719e+07	4.02515e+07	4.16679e+07	4.59669e+07	4.55038e+07
				32.9674	214.017			7.06681e+06	4.5341e+06	5.53958e+06	3.43362e+06	8.41912e+06	3.5432e+06	1.55451e+07	612090	5.46002e+06	1.11588e+06	2.21024e+06	4.3801e+06	2.76106e+06	6.03573e+06	4.55996e+06	2.87299e+06	3.3127e+06	9.76831e+06	9.86721e+06	1.30983e+06	2.5948e+06	4.13116e+06	5.13477e+06	7.15116e+06	7.14178e+06	6.57275e+06	5.77144e+06	6.7674e+06
				32.9677	230.996			1.62621e+07	1.43023e+07	1.64421e+07	3.0183e+07	0	7.13181e+06	1.33276e+06	6.25623e+06	2.64358e+06	5.68875e+06	3.56813e+06	926017	3.20102e+06	4.67318e+06	5.94801e+06	1.14921e+07	6.42979e+06	5.99227e+06	8.61803e+06	2.75488e+06	1.42793e+07	8.94196e+06	5.16287e+06	1.87166e+06	9.04553e+06	8.003e+06	7.16445e+06	1.12126e+07
				32.9689	352.049			4.09111e+07	1.03539e+07	2.35976e+07	2.68168e+06	0	2.84972e+07	197598	4.28195e+07	2.63096e+07	1.86565e+06	2.69863e+06	9.97045e+06	4.93136e+06	0	1.72103e+07	3.16297e+07	7.72029e+06	2.83363e+07	3.25845e+06	5.30137e+06	6.3005e+06	6.52144e+06	3.09521e+07	1.32029e+07	1.25238e+07	1.10108e+07	1.34978e+07	1.17467e+07
				33.5169	459.348			6.47867e+06	8.43753e+06	2.53805e+06	3.73532e+06	6.45832e+06	6.70476e+06	3.54821e+06	4.32034e+06	2.10095e+07	3.11718e+06	8.4724e+06	1.47793e+07	9.23386e+06	8.77948e+06	1.38626e+07	1.89878e+06	1.61336e+07	1.16368e+07	1.06923e+07	1.51383e+07	5.85382e+06	1.04249e+07	8.85946e+06	9.61039e+06	1.39989e+07	1.32294e+07	1.3509e+07	1.28029e+07
				34.006	661.362			5.27832e+06	8.38971e+06	1.17599e+07	2.39963e+06	8.35424e+06	9.60855e+06	2.45515e+07	1.39202e+06	5.85482e+06	3.7501e+06	2.27377e+07	1.04825e+06	6.51579e+06	2.57302e+07	1.005e+07	4.63458e+06	2.26462e+07	0	6.24056e+06	4.85931e+06	4.11677e+06	9.93048e+06	2.12322e+07	5.39925e+06	9.75949e+06	3.73206e+06	1.06782e+07	1.14111e+07
				34.0504	605.465			1.27659e+07	1.09368e+06	1.05022e+07	6.14083e+06	2.34605e+07	7.65311e+06	3.07379e+07	0	1.68419e+07	1.81134e+07	1.19425e+07	1.29267e+07	1.6853e+07	1.97057e+07	1.58993e+07	1.06972e+06	1.04445e+07	7.65857e+06	4.99483e+06	2.39271e+07	8.7222e+06	3.58151e+07	1.00848e+07	7.47132e+06	6.35544e+06	3.42015e+06	3.91926e+06	6.75636e+06
		3,4,5-trihydroxy-6-[2-hydroxy-4-(3,5,7-trihydroxy-5H-chromen-2-yl)phenoxy]oxane-2-carboxylic acid	8.78182	34.057	464.382			3.03091e+06	1.35948e+06	3.87281e+06	554136	1.53642e+07	2.14627e+06	2.62757e+06	3.3279e+06	1.59296e+07	3.06025e+06	8.34854e+06	1.08029e+07	6.96409e+06	1.17631e+07	9.79123e+06	4.16809e+06	7.75404e+06	9.94873e+06	7.40733e+06	1.07061e+07	3.36012e+06	6.4638e+06	7.14575e+06	5.35e+06	1.61371e+07	1.34477e+07	1.16302e+07	1.46134e+07
		1,8,16,17,18,21,22,23,34,35,39,39-dodecahydroxy-6,9,12,27,30,40-hexaoxaoctacyclo[34.3.1.0tetraconta-3,14,16,18,20,22,24,32,34,36-decaene-2,5,13,26,31-pentone	18.9144	34.0603	801.565			1.91245e+07	1.76686e+08	2.07134e+07	2.25572e+08	2.03049e+07	6.4868e+07	6.21874e+06	3.9632e+08	1.89082e+07	8.8492e+07	8.45965e+06	6.07055e+06	1.46541e+07	2.10832e+06	1.97195e+07	2.80919e+07	1.52086e+07	1.86601e+07	1.82239e+07	2.63286e+07	2.40976e+07	3.02012e+07	9.17093e+06	4.94778e+07	4.53823e+07	3.85594e+07	1.08112e+06	3.95634e+07
				34.0635	469.39			2.8574e+06	1.04621e+07	6.72957e+06	3.13622e+06	0	5.45164e+06	961339	395402	3.40403e+07	5.86937e+06	1.06407e+07	2.63473e+07	1.23424e+07	3.16543e+06	2.05993e+07	8.42824e+06	3.07042e+07	5.90709e+06	6.25492e+07	4.23454e+07	4.01323e+06	1.16582e+07	1.60042e+07	1.86233e+07	1.88238e+07	1.28794e+07	1.66775e+07	1.77017e+07
				34.0635	660.357			1.26098e+07	1.82134e+07	2.74767e+07	5.87952e+06	1.96786e+07	2.73103e+07	6.44926e+07	2.17591e+06	1.22433e+07	1.04421e+07	5.76733e+07	3.53573e+06	1.96686e+07	6.18586e+07	2.79411e+07	1.58378e+07	5.55581e+07	4.15724e+06	1.96048e+07	1.81117e+07	1.14058e+07	2.56184e+07	5.30357e+07	1.88354e+07	2.69801e+07	2.62687e+07	2.73431e+07	2.77585e+07
		Tellimagrandin I	-18.7813	34.0635	787.55			9.25702e+06	6.06258e+07	1.14969e+07	1.01814e+08	1.34576e+07	2.70727e+07	4.02414e+06	4.78957e+07	7.74265e+06	3.78574e+07	6.15742e+06	3.46864e+06	6.88445e+06	1.21688e+06	1.10549e+07	1.27529e+07	6.68346e+06	7.05874e+06	1.52802e+07	1.41781e+07	1.4772e+07	1.45351e+07	3.18646e+06	2.84805e+07	1.60331e+07	1.49894e+07	1.40277e+07	1.6013e+07
		6-Hydroxy flavin adenine dinucleotide	15.123	34.0635	802.568			9.32415e+06	8.44185e+07	1.01141e+07	1.02008e+08	1.01639e+07	2.86003e+07	2.77423e+06	1.84682e+08	7.60802e+06	4.25671e+07	3.42041e+06	2.70258e+06	5.75348e+06	860133	8.6611e+06	1.34769e+07	6.69234e+06	7.14064e+06	7.74286e+06	1.2589e+07	1.08926e+07	1.37291e+07	4.04102e+06	2.30037e+07	2.13184e+07	1.87467e+07	1.71635e+07	1.89332e+07
		dTDP-4-dimethylamino-4,6-dideoxy-5-C-methyl-L-mannose	23.8824	34.0664	590.446			1.90999e+07	9.16068e+06	1.37009e+07	1.25574e+07	5.20354e+07	1.13036e+07	4.81309e+07	6.18684e+06	2.50705e+07	3.70892e+07	5.22002e+07	3.48881e+07	4.114e+07	4.48251e+07	5.55465e+07	3.73599e+06	3.43161e+07	2.74662e+07	3.45767e+07	4.69222e+07	1.42196e+07	5.16555e+07	2.73855e+07	1.82366e+07	2.56536e+07	2.62172e+07	3.12651e+07	2.49472e+07
		Kalbreclasine	-22.686	34.0711	470.393			854423	2.66656e+06	2.38863e+06	594279	0	1.20633e+06	344886	0	8.85236e+06	1.5635e+06	2.608e+06	5.12878e+06	1.73543e+06	208421	5.08202e+06	1.50899e+06	7.88841e+06	2.19218e+06	2.01447e+07	1.23942e+07	898425	2.71006e+06	3.48361e+06	5.00562e+06	5.9847e+06	3.72732e+06	4.93802e+06	4.77422e+06
		6-[2,3-dihydroxy-5-(3,5,7-trihydroxy-3,4-dihydro-2H-1-benzopyran-2-yl)phenoxy]-3,4,5-trihydroxyoxane-2-carboxylic acid	7.21655	34.0758	483.405			802162	7.32864e+06	4.29924e+06	2.25388e+06	0	3.63139e+06	1.19456e+06	0	2.14776e+07	6.65869e+06	9.70292e+06	1.61798e+07	6.15106e+06	1.35815e+06	1.54451e+07	3.53331e+06	2.23684e+07	4.01065e+06	5.35843e+07	4.92713e+07	3.1007e+06	8.05404e+06	1.10016e+07	1.6748e+07	9.63494e+06	1.03389e+07	1.07522e+07	1.26328e+07
				34.0758	604.462			4.32143e+07	2.32094e+07	2.98817e+07	2.77389e+07	7.14887e+07	3.37377e+07	8.77985e+07	1.244e+07	5.11454e+07	2.91557e+07	3.47461e+07	3.90391e+07	9.71958e+07	5.03414e+07	4.63571e+07	1.0829e+07	4.66597e+07	4.03691e+07	4.18433e+07	6.76819e+07	3.11276e+07	1.03273e+08	4.56379e+07	3.32746e+07	3.50967e+07	3.54566e+07	3.43464e+07	3.62232e+07
				34.0874	475.365			9.04306e+06	1.54111e+07	6.26339e+06	1.43122e+07	2.69045e+07	1.71074e+07	3.20111e+07	1.49196e+06	5.77339e+06	2.80813e+07	8.2788e+06	7.89531e+06	3.71056e+07	4.27794e+07	1.22471e+07	2.30599e+06	8.36266e+06	1.05915e+07	0	8.4019e+06	6.21533e+06	3.18463e+07	3.45149e+07	5.20776e+06	1.43441e+07	7.6606e+06	1.02057e+07	1.31272e+07
				34.0919	193.017			9.41146e+06	1.66456e+07	4.61187e+07	1.50524e+07	5.12309e+06	2.49311e+07	7.96213e+06	3.70916e+06	1.86162e+07	4.13848e+06	7.52167e+06	8.0785e+06	1.39433e+07	5.72189e+06	2.23042e+07	7.7816e+06	1.81047e+07	1.96052e+07	1.95669e+07	1.14076e+07	1.4134e+07	3.11089e+07	1.09005e+07	9.20353e+06	1.5578e+07	1.67815e+07	1.56547e+07	1.34275e+07
				34.096	591.449			4.35285e+06	3.92077e+07	3.69976e+06	1.47804e+07	1.6347e+07	6.04277e+06	1.57932e+07	3.16615e+07	6.89904e+06	3.36352e+07	2.18477e+07	9.14014e+06	1.44646e+07	1.3386e+07	1.88893e+07	1.70447e+07	1.14124e+07	8.9309e+06	2.87621e+07	1.49573e+07	6.4656e+06	1.76663e+07	7.21279e+06	3.29166e+06	7.02165e+06	6.82429e+06	6.60378e+06	7.94322e+06
				34.1124	618.478			1.62636e+07	1.74334e+07	1.37726e+07	1.34643e+07	3.33211e+07	1.50933e+07	3.94804e+07	6.38122e+06	1.85526e+07	3.00065e+07	2.78196e+07	1.89167e+07	3.06121e+07	2.62896e+07	2.90313e+07	7.8469e+06	2.43942e+07	1.27967e+07	2.6432e+07	3.40595e+07	1.50401e+07	4.32186e+07	1.94889e+07	1.49862e+07	1.82037e+07	1.64562e+07	1.61782e+07	1.84114e+07
				34.1549	619.481			6.48125e+06	7.02792e+06	5.34781e+06	5.77312e+06	1.26406e+07	6.16402e+06	1.44663e+07	519773	8.23981e+06	1.16536e+07	1.03643e+07	6.02283e+06	7.60048e+06	9.89397e+06	1.34874e+07	2.71231e+06	9.78037e+06	4.78059e+06	1.02718e+07	1.39591e+07	6.51638e+06	1.70577e+07	5.07193e+06	4.4738e+06	6.34594e+06	5.0434e+06	5.9717e+06	6.39443e+06
				35.0543	484.282			1.88445e+07	2.0122e+07	2.40491e+07	1.67243e+07	1.32112e+08	2.0042e+07	1.53727e+07	1.14802e+07	4.0916e+07	1.66197e+07	3.97528e+07	1.77557e+07	2.15999e+07	4.36584e+07	3.94139e+07	1.57737e+07	3.92996e+07	1.77228e+07	8.83478e+06	2.7053e+07	1.83073e+07	2.87983e+07	1.83729e+07	6.53633e+06	3.37758e+07	2.8856e+07	2.68253e+07	2.8344e+07
				35.0588	79.9564			3.82192e+07	3.75122e+07	3.12657e+07	3.3692e+07	3.00657e+07	2.69696e+07	2.13874e+07	1.42408e+07	2.00178e+07	2.01788e+07	2.4781e+07	1.64404e+07	1.78272e+07	2.46341e+07	4.50703e+07	2.19618e+07	1.78498e+07	4.6313e+07	1.56801e+07	2.41209e+07	2.84159e+07	2.82899e+07	1.26736e+07	8.76632e+07	3.13121e+07	2.77494e+07	2.47281e+07	3.04783e+07
				35.0795	265.075			4.50768e+06	7.02797e+06	2.31675e+07	8.39153e+06	9.95324e+06	1.21253e+07	2.32522e+07	2.38602e+06	1.1036e+07	1.40596e+06	2.43843e+06	3.85196e+06	3.95875e+06	6.3234e+06	7.59079e+06	3.3288e+06	1.08947e+07	6.6768e+06	8.43308e+06	5.59941e+06	3.48634e+06	8.73313e+06	5.78959e+06	2.4795e+06	6.49405e+06	7.57289e+06	7.1506e+06	8.39711e+06
				35.08	775.55			2.46389e+07	4.69749e+07	1.6992e+07	9.28538e+07	1.02507e+07	3.21491e+07	1.22062e+07	2.28816e+08	1.00515e+07	8.0531e+07	1.21495e+07	1.25184e+07	7.64715e+06	2.47682e+06	2.73707e+07	1.24545e+07	1.06547e+07	1.52374e+07	1.98692e+07	2.89876e+07	1.25668e+07	1.84394e+07	5.62627e+06	3.44777e+07	2.22426e+07	2.08775e+07	2.19818e+07	2.10755e+07
				35.0913	831.577			6.01094e+06	1.00554e+07	6.35389e+06	2.3032e+07	2.71333e+06	1.0776e+07	2.46995e+06	7.76304e+06	4.61813e+06	9.31699e+06	2.56138e+06	2.01492e+06	1.55602e+06	607061	6.24161e+06	2.34079e+06	2.86246e+06	4.98104e+06	2.59643e+06	5.67686e+06	1.60965e+07	1.82776e+07	2.75215e+06	1.33083e+07	6.72665e+06	5.2566e+06	6.42699e+06	5.11125e+06
				35.1002	227.092			850329	4.59285e+06	1.49462e+07	5.34608e+06	0	8.69325e+06	893093	1.51434e+06	4.5388e+06	1.5262e+06	1.02321e+06	2.36167e+06	2.81447e+07	1.64751e+07	1.4257e+07	5.19632e+06	6.0442e+06	6.93329e+06	1.19049e+07	1.25786e+07	4.37895e+06	7.48852e+06	5.85691e+06	1.0932e+06	1.51191e+07	1.50619e+07	1.51289e+07	4.36585e+06
				35.1101	80.9642			1.33558e+07	1.40277e+07	4.29248e+07	1.28753e+07	1.80211e+07	2.1398e+07	1.48797e+07	6.69687e+06	1.59156e+07	6.14358e+06	8.40732e+06	8.99108e+06	1.11257e+07	1.3651e+07	1.86469e+07	1.55521e+07	1.58892e+07	1.71261e+07	1.64294e+07	1.13968e+07	2.81707e+07	1.73452e+07	1.09612e+07	1.37315e+07	1.75197e+07	1.6226e+07	1.63932e+07	1.42935e+07
				35.1104	456.279			1.12586e+07	4.7662e+06	1.21853e+07	5.01471e+06	8.63735e+06	9.72126e+06	5.9905e+06	2.62436e+06	1.3209e+07	1.70327e+06	4.59986e+06	1.04234e+06	5.04556e+06	5.45637e+06	3.28871e+06	5.19418e+06	5.13267e+06	1.20244e+07	4.20253e+06	0	7.92271e+06	7.78976e+06	9.42424e+06	5.94433e+06	1.09712e+07	4.76044e+06	4.33919e+06	5.33291e+06
				35.1217	427.179			1.12072e+07	7.32607e+06	1.08839e+07	3.47288e+06	3.51403e+07	6.0556e+06	2.30256e+07	671825	1.59217e+07	4.71146e+06	6.49586e+06	6.52836e+06	1.28296e+07	2.36012e+07	2.48378e+06	1.5515e+06	3.80156e+06	6.02779e+06	1.40058e+06	8.09588e+06	2.12937e+06	7.86325e+06	7.52244e+06	1.82566e+06	1.20419e+07	1.11209e+07	1.31374e+07	1.21463e+07
				35.1241	553.283			7.43081e+06	1.95659e+07	1.47158e+07	1.20272e+07	2.61588e+07	1.9451e+07	6.10044e+06	2.53489e+07	1.96779e+07	9.47951e+06	8.9131e+06	7.07829e+06	1.15922e+07	5.5876e+06	1.38602e+07	8.39294e+06	1.55893e+07	8.2767e+06	6.8038e+06	1.53916e+07	1.23399e+07	2.29268e+07	1.28329e+07	7.92634e+06	1.50273e+07	8.90787e+06	9.2045e+06	1.19136e+07
				35.1604	112.971			7.42019e+07	3.85426e+07	3.53701e+07	2.32177e+07	9.73892e+07	4.27406e+07	7.61883e+07	1.04764e+07	2.64786e+07	2.14449e+07	3.95469e+07	5.02403e+07	2.57938e+07	5.34853e+07	8.12286e+07	1.45146e+07	3.89826e+07	9.32308e+07	3.09047e+07	6.32035e+07	4.02464e+07	3.77092e+07	2.41445e+07	1.24796e+08	6.98659e+07	6.45075e+07	6.56519e+07	7.36966e+07
		Hexaflurate	-1.81356	35.1894	229.017			8.04687e+06	3.65372e+06	1.13092e+07	2.5897e+06	4.44536e+06	6.28227e+06	5.66528e+06	1.80974e+06	5.53371e+06	1.12996e+06	8.63271e+06	6.10468e+06	1.12235e+07	1.08402e+07	1.37366e+07	1.50295e+06	9.03548e+06	3.93463e+06	1.18946e+07	7.65805e+06	5.73032e+06	1.75959e+07	2.83706e+06	6.47188e+06	7.96215e+06	9.26516e+06	8.07906e+06	8.70382e+06
				35.1898	776.554			1.18758e+07	2.51297e+07	1.141e+07	4.37458e+07	5.65843e+06	1.59599e+07	2.018e+06	1.05169e+08	5.38695e+06	3.76878e+07	6.83061e+06	4.77363e+06	3.51026e+06	1.85533e+06	1.42798e+07	4.0693e+06	8.04297e+06	8.91486e+06	1.11221e+07	1.52523e+07	5.22465e+06	1.09151e+07	2.38988e+06	1.64247e+07	1.19063e+07	1.03265e+07	9.95763e+06	1.05667e+07
		Sodium citrate	8.1598	35.1902	295.109			8.85931e+06	6.48404e+06	1.23799e+07	2.62603e+06	3.72349e+07	6.071e+06	1.07554e+07	694238	4.27464e+06	7.11078e+06	8.13553e+06	1.77693e+06	5.04242e+06	3.7613e+06	4.94172e+06	2.55397e+06	2.11355e+07	3.39219e+06	5.60206e+06	4.99961e+06	3.04364e+06	3.1715e+06	1.16278e+07	2.77147e+06	1.86481e+07	1.63598e+07	1.71312e+07	1.77411e+07
				35.1902	449.363			1.19237e+06	1.45095e+07	9.03055e+06	2.32123e+06	1.64583e+06	7.83649e+06	7.83203e+06	0	7.75022e+07	2.34368e+06	1.5335e+07	2.93793e+07	2.56208e+07	2.25932e+07	3.36785e+07	8.81651e+06	3.95664e+07	1.17131e+07	3.22532e+07	5.11849e+07	5.37813e+06	1.12584e+07	1.3525e+07	2.58985e+07	1.94265e+07	2.18704e+07	2.06771e+07	2.12539e+07
				35.1953	867.51			2.20292e+07	1.79486e+07	1.43766e+07	2.32365e+07	1.58196e+07	2.34793e+07	2.34363e+07	4.55126e+06	7.35304e+06	6.92349e+06	2.77301e+07	1.65263e+07	8.04726e+06	1.2144e+07	2.20596e+07	1.31041e+07	2.21568e+07	1.15315e+07	1.21773e+07	1.0833e+07	1.53373e+07	1.54828e+07	9.24091e+06	2.14388e+07	1.83225e+07	1.63906e+07	1.89543e+07	1.48015e+07
				35.1998	233.012			6.92816e+07	1.14823e+08	1.33528e+08	6.58991e+07	4.97748e+06	1.06544e+08	1.08022e+07	4.51299e+07	3.58777e+07	9.5213e+06	1.95142e+07	1.76652e+07	4.28969e+07	2.65968e+07	5.12435e+07	4.39705e+07	1.59031e+08	7.16077e+07	2.68704e+08	4.74868e+07	4.1518e+07	1.08286e+08	1.03591e+08	2.60431e+07	7.27956e+07	6.71154e+07	7.01522e+07	6.90249e+07
				35.2042	512.276			2.74567e+07	1.46736e+07	3.19691e+07	2.49943e+07	1.07768e+08	1.89959e+07	2.24965e+07	2.57818e+07	5.92934e+07	1.62116e+07	2.66205e+07	2.42971e+07	2.30583e+07	4.83996e+07	2.88329e+07	1.54964e+07	6.94899e+07	1.53235e+07	1.61357e+07	2.40057e+07	1.84474e+07	3.92483e+07	4.20793e+07	1.15192e+07	2.69275e+07	2.80727e+07	2.58928e+07	3.20964e+07
				35.2249	179.001			7.8201e+06	2.08186e+07	6.93177e+07	1.40108e+07	6.26928e+06	2.71361e+07	1.2306e+07	1.08871e+07	1.86746e+07	3.97679e+06	7.68495e+06	8.87891e+06	6.63231e+06	7.02663e+06	1.95953e+07	1.3479e+07	1.71517e+07	1.79736e+07	2.11446e+07	1.22329e+07	1.46202e+07	3.00906e+07	1.22049e+07	1.40955e+07	1.84607e+07	1.67369e+07	1.29832e+07	2.24534e+07
				35.2372	215.001			1.40208e+08	3.83986e+07	2.40084e+07	1.1789e+07	1.41991e+06	2.05098e+07	1.16826e+06	1.97186e+06	1.11246e+06	1.45062e+06	2.07627e+06	1.17342e+06	4.24917e+06	2.12858e+06	4.3046e+06	1.76735e+07	3.21158e+06	9.8677e+06	9.7555e+06	2.47982e+06	1.6371e+06	5.78857e+06	4.76294e+06	2.70308e+06	8.02257e+06	7.95897e+06	9.91795e+06	8.80579e+06
				35.2424	513.289			8.19519e+07	7.96214e+07	1.32995e+08	4.37034e+07	4.48895e+08	1.13499e+08	1.35488e+08	1.36655e+07	2.30462e+08	1.09362e+08	1.53298e+08	9.57426e+07	2.22248e+08	2.23458e+08	1.88235e+08	5.42493e+07	1.82619e+08	1.03443e+08	9.48559e+07	1.30296e+08	7.52156e+07	1.69475e+08	2.27944e+08	9.9099e+07	1.59449e+08	1.76153e+08	1.71962e+08	1.64378e+08
		(Acetyloxy)triphenylstannane	10.9881	35.2733	413.102			2.13618e+07	7.33466e+06	0	1.63472e+06	3.92319e+07	261211	2.50305e+08	4.04345e+06	4.75981e+07	2.23098e+06	4.71814e+06	1.88194e+07	3.32766e+06	7.44568e+07	4.78038e+07	6.11447e+06	2.55383e+07	8.05166e+07	2.46111e+07	601951	6.93523e+06	2.06149e+07	2.38291e+07	3.68839e+07	5.50908e+07	5.46334e+07	5.8282e+07	5.42186e+07
		hesperetin 3'-O-sulfate	9.37163	35.7293	383.353			3.19075e+07	4.12403e+07	2.05795e+07	1.76104e+07	2.03979e+07	3.13456e+07	2.59585e+07	7.57197e+06	1.24503e+08	5.33069e+07	6.42096e+07	1.33644e+08	6.58697e+07	6.05857e+07	1.96102e+08	3.2014e+07	1.80536e+08	5.59932e+07	1.39944e+08	1.76378e+08	2.22111e+07	4.35018e+07	5.83727e+07	1.2967e+08	5.58014e+07	6.03766e+07	9.83157e+07	5.48246e+07
		2,3,4,7,8,9,15,21,22,23,28-undecahydroxy-14-(hydroxymethyl)-12,27,31,34-tetraoxo-13,25,32,35-tetraoxaoctacyclo[14.13.3.3]pentatriaconta-1,3,5(30),6,8,10,19,21,23-nonaene-20-carboxylic acid	-8.23382	36.0296	773.534			2.06692e+07	5.37909e+07	2.53743e+07	9.87996e+07	1.60283e+07	2.85563e+07	2.13563e+07	1.02268e+08	7.62837e+06	5.0319e+07	2.35482e+07	2.28443e+07	8.23873e+06	4.82279e+06	2.70956e+07	1.63541e+07	1.50605e+07	1.90228e+07	3.96205e+06	1.45688e+07	1.33941e+07	1.2149e+07	1.85735e+07	2.76848e+07	2.19808e+07	2.26649e+07	2.25735e+07	2.24459e+07
				36.0973	774.539			1.16047e+07	2.33365e+07	1.08426e+07	4.6216e+07	8.59582e+06	1.51318e+07	9.90929e+06	4.61167e+07	2.32119e+06	2.40336e+07	1.03773e+07	1.37413e+06	3.91423e+06	1.17982e+06	1.29673e+07	8.73966e+06	7.56998e+06	8.71688e+06	2.74285e+07	6.44286e+06	5.68589e+06	5.06731e+06	9.01264e+06	1.29296e+07	1.13071e+07	1.04366e+07	9.59778e+06	1.01092e+07
				36.1035	511.272			5.52157e+07	6.42988e+07	1.26893e+08	9.26338e+07	3.93533e+08	5.92533e+07	8.30377e+07	9.64679e+07	1.22407e+08	5.98536e+07	9.25637e+07	8.77485e+07	8.82575e+07	1.66669e+08	9.39336e+07	2.29583e+07	1.10784e+08	3.65174e+07	5.77455e+07	6.61499e+07	3.67223e+07	1.43268e+08	1.51046e+08	3.46743e+07	1.04078e+08	9.57112e+07	1.01156e+08	9.54856e+07
				36.2189	237.08			1.70724e+07	4.56571e+07	1.00929e+08	3.97736e+07	1.31755e+07	6.14723e+07	2.25053e+07	1.88598e+07	4.29526e+07	1.47088e+07	1.67115e+07	2.21602e+07	1.69007e+07	6.42821e+06	3.15397e+07	2.15135e+07	3.46439e+07	3.8879e+07	4.54117e+07	2.79309e+07	2.58302e+07	4.10011e+07	2.59068e+07	1.65673e+07	3.18665e+07	3.14406e+07	2.74788e+07	2.86286e+07
		3,4,5-trihydroxy-6-{[3-(4-methoxy-1-benzofuran-5-yl)-3-oxopropanoyl]oxy}oxane-2-carboxylic acid	22.5767	36.2384	411.348			4.86388e+07	4.45968e+07	1.29833e+07	7.83614e+06	6.9099e+07	1.46934e+07	3.30241e+07	1.85969e+07	3.55768e+08	9.22136e+07	1.2113e+08	3.48123e+08	1.20489e+08	2.48428e+08	3.43779e+08	6.59993e+07	2.71572e+08	1.15442e+08	1.99003e+08	2.98177e+08	2.59735e+07	5.94293e+07	5.20305e+07	2.47876e+08	9.99368e+07	1.36919e+08	1.36473e+08	1.23501e+08
				36.2493	748.522			4.21975e+07	5.24976e+07	4.04522e+07	1.87649e+07	2.21938e+07	3.57804e+07	4.18371e+07	1.34387e+08	1.8034e+07	1.59798e+07	5.0912e+07	4.9209e+07	1.84981e+07	9.24905e+06	5.3727e+07	1.42961e+07	2.82635e+07	2.82308e+07	4.88485e+07	4.12644e+07	1.44426e+07	2.29305e+07	2.26923e+07	4.97173e+07	2.60682e+07	3.18566e+07	3.10129e+07	2.93612e+07
				36.2604	737.523			1.41308e+08	1.10221e+08	1.22631e+08	5.33798e+07	1.21649e+09	1.44741e+08	7.63623e+08	3.93869e+06	6.37817e+08	2.26086e+08	4.79326e+08	1.52562e+08	8.04529e+08	6.30327e+08	6.18966e+08	3.57826e+07	4.72904e+08	4.1584e+08	5.71639e+07	4.28281e+08	1.64675e+08	3.61698e+08	3.29386e+08	2.46981e+08	3.51543e+08	4.02608e+08	3.99689e+08	3.31792e+08
				36.2833	415.118			1.57597e+07	216477	128560	249174	6.16745e+07	329052	1.89876e+08	306210	2.36182e+07	1.25794e+06	4.67371e+06	7.00384e+06	1.80935e+06	1.26508e+08	3.01616e+07	0	1.14404e+07	6.47946e+07	1.16001e+07	1.3209e+06	2.61745e+06	1.76892e+07	1.64415e+07	3.17869e+07	4.52371e+07	4.34131e+07	4.14657e+07	4.23781e+07
				36.2889	747.519			9.22026e+07	1.10182e+08	6.44037e+07	2.2003e+08	5.04439e+07	6.51653e+07	8.35703e+07	3.01572e+08	2.93108e+07	1.73969e+08	9.0421e+07	9.13139e+07	2.74992e+07	1.73711e+07	9.68535e+07	3.70637e+07	4.24526e+07	6.4128e+07	1.08668e+08	9.2891e+07	2.80471e+07	3.82062e+07	4.26336e+07	1.04271e+08	6.14339e+07	6.24289e+07	5.87366e+07	5.58471e+07
		(-)-Epiafzelechin 3-gallate	-24.7883	36.2938	427.37			4.61158e+06	3.88413e+06	2.15088e+06	1.05047e+06	0	1.31394e+06	1.63753e+06	0	3.37997e+07	8.81114e+06	9.29054e+06	2.44975e+07	1.17454e+07	1.27669e+07	2.09725e+07	3.90913e+06	2.53033e+07	5.65857e+06	1.91786e+07	3.08531e+07	2.20293e+06	5.54795e+06	6.02089e+06	2.04537e+07	7.58605e+06	1.04213e+07	1.17156e+07	1.13885e+07
				36.3175	736.519			2.95821e+08	2.39112e+08	2.73273e+08	1.10518e+08	2.57666e+09	3.19643e+08	1.63384e+09	7.66629e+06	1.42746e+09	4.67175e+08	1.07707e+09	3.39305e+08	1.78592e+09	1.39934e+09	1.36205e+09	7.25093e+07	1.00543e+09	9.58375e+08	1.25825e+08	9.34481e+08	3.68125e+08	8.09045e+08	7.31433e+08	5.50852e+08	7.9458e+08	8.56198e+08	8.82163e+08	7.60557e+08
				36.3227	335.023			1.4161e+08	1.96948e+07	6.15776e+07	3.86194e+07	0	4.90651e+07	0	1.1734e+08	7.5862e+07	1.85312e+07	1.1926e+07	2.48773e+07	1.38034e+07	4.42071e+06	5.78769e+07	3.90745e+07	2.792e+07	3.52093e+07	650733	2.16063e+07	1.05667e+07	5.17211e+07	6.27909e+07	2.89563e+07	8.76755e+07	2.33148e+07	4.60476e+07	4.4812e+07
		[3-(3,5,7-trihydroxy-6-methoxy-4-oxo-4H-chromen-2-yl)phenyl]oxidanesulfonic acid	11.7682	36.3232	397.332			5.20114e+07	6.14718e+07	1.71444e+07	8.41077e+06	7.54313e+07	1.51345e+07	3.74078e+07	1.08529e+07	2.90659e+08	5.05071e+07	6.1046e+07	2.63142e+08	5.8072e+07	1.08614e+08	1.94248e+08	3.60562e+07	2.07604e+08	1.18734e+08	1.37827e+08	2.1511e+08	3.0576e+07	4.93832e+07	5.33953e+07	1.54334e+08	7.85269e+07	9.6076e+07	1.01999e+08	8.82016e+07
		Tectorigenin 4'-sulfate	8.94863	36.3242	381.337			1.78861e+08	2.00745e+08	5.27329e+07	1.22795e+08	2.29054e+08	1.99582e+08	1.87865e+08	2.25256e+07	2.46237e+08	2.51224e+08	2.22748e+08	5.66353e+08	1.36551e+08	1.23314e+08	2.656e+08	8.10634e+07	2.55746e+08	2.5595e+08	3.57607e+08	2.9181e+08	6.32759e+07	9.34433e+07	2.41184e+08	3.68613e+08	1.77874e+08	1.99282e+08	1.88825e+08	1.78715e+08
				36.3251	272.231			7.89193e+07	6.82932e+07	1.88953e+07	3.16852e+07	3.29651e+08	4.58453e+07	1.50025e+08	1.12534e+07	2.39571e+08	9.16981e+07	1.45959e+08	2.85536e+08	1.84253e+08	1.7875e+08	2.26388e+08	2.19044e+07	2.04584e+08	1.05938e+08	1.41893e+08	2.8398e+08	3.50317e+07	8.1859e+07	1.03367e+08	1.92483e+08	1.38632e+08	1.43706e+08	1.45647e+08	1.38574e+08
				36.3261	163.039			1.25098e+07	3.34471e+07	9.88964e+06	9.2374e+06	1.00239e+07	8.56444e+06	1.15053e+07	2.11855e+07	6.02518e+06	7.40178e+06	1.37849e+07	4.73556e+06	9.0151e+06	3.08365e+07	2.37359e+07	5.35384e+06	8.5889e+07	1.29014e+08	1.3244e+08	6.93659e+07	1.55564e+07	6.12632e+07	2.16858e+08	8.48184e+07	4.50848e+07	4.03987e+07	5.11414e+07	4.04401e+07
		(1R,6R)-6-Hydroxy-2-succinylcyclohexa-2,4-diene-1-carboxylate	0.871892	36.3261	241.217			3.13838e+08	5.6892e+08	5.82691e+08	2.44281e+08	1.03703e+09	5.24484e+08	6.48074e+08	1.58517e+08	1.31268e+09	1.43664e+08	4.88854e+08	8.96513e+08	1.1506e+09	1.13817e+09	1.00064e+09	2.97368e+08	7.37577e+08	1.24639e+09	8.88906e+08	9.73928e+08	4.98244e+08	1.16005e+09	1.13564e+09	9.16435e+08	7.49897e+08	8.85816e+08	8.19707e+08	7.88469e+08
				36.3261	242.22			5.0484e+07	8.99225e+07	8.37763e+07	4.31224e+07	1.56389e+08	8.17281e+07	1.00735e+08	2.17562e+07	2.17797e+08	3.89724e+07	7.4059e+07	1.42124e+08	1.92212e+08	1.84678e+08	1.63902e+08	4.65523e+07	1.06981e+08	2.04714e+08	1.44532e+08	1.50931e+08	7.63261e+07	1.82997e+08	1.76408e+08	1.47178e+08	1.17232e+08	1.3181e+08	1.36487e+08	1.26744e+08
		Bowdichione	14.6878	36.3261	299.259			9.76493e+07	2.25515e+08	4.31242e+07	3.59172e+07	2.0979e+08	2.69581e+08	2.28705e+08	5.0083e+07	5.94402e+08	8.11808e+07	1.68436e+08	4.50675e+08	1.74756e+08	3.14061e+08	3.06684e+08	9.50213e+07	2.85211e+08	6.21203e+08	1.99986e+08	3.82001e+08	4.72478e+07	1.59864e+08	3.91025e+08	6.96523e+08	2.59063e+08	2.72971e+08	2.63412e+08	2.68607e+08
				36.3271	270.252			1.75349e+07	2.64832e+07	3.00975e+07	1.29604e+07	3.84371e+07	3.01697e+07	2.60573e+07	1.85524e+07	3.68117e+07	1.15806e+07	2.93236e+07	4.01016e+07	3.11437e+07	3.16323e+07	4.95854e+07	2.55322e+07	2.8297e+07	3.92015e+07	3.38722e+07	3.66131e+07	2.99405e+07	2.56271e+07	3.51434e+07	4.35236e+07	2.61014e+07	3.32514e+07	3.03967e+07	3.11444e+07
		Diallat	3.94754	36.3271	271.227			4.88968e+08	4.37311e+08	1.28478e+08	2.09971e+08	2.00428e+09	2.91058e+08	9.0078e+08	8.37293e+07	1.45569e+09	5.56177e+08	8.91879e+08	1.71713e+09	1.11561e+09	1.05538e+09	1.32736e+09	1.32033e+08	1.19742e+09	6.4645e+08	8.87416e+08	1.7048e+09	1.90933e+08	5.22754e+08	6.28101e+08	1.15756e+09	8.76507e+08	9.21715e+08	8.63294e+08	8.2677e+08
				36.3411	543.262			7.32466e+06	6.06035e+06	1.06798e+07	2.92244e+06	2.74592e+07	1.13302e+07	2.69564e+07	0	1.88043e+07	9.04312e+06	9.49609e+06	5.78123e+06	1.68018e+07	3.02355e+07	1.45487e+07	5.14186e+06	1.55897e+07	1.23921e+07	7.74974e+06	1.41525e+07	5.58226e+06	1.39623e+07	7.53361e+06	8.15437e+06	1.33011e+07	1.30426e+07	1.88459e+07	1.17745e+07
		Clitidine 5'-phosphate	-14.5418	36.3474	351.221			1.46784e+08	4.40865e+08	2.01523e+08	4.15051e+07	5.26425e+07	7.70656e+07	9.22333e+07	4.4966e+06	2.35118e+08	1.47917e+07	7.14618e+07	4.99796e+07	2.24262e+08	2.11173e+08	1.57792e+07	3.00515e+07	3.1769e+08	9.43928e+07	1.00502e+08	6.48064e+07	5.86655e+07	1.80374e+08	2.1224e+08	1.53044e+07	1.50626e+08	1.41484e+08	1.27764e+08	1.332e+08
				36.3684	529.283			7.40967e+07	8.97348e+07	2.5148e+08	4.29216e+07	4.20606e+08	1.42098e+08	1.96982e+08	1.12533e+07	6.85652e+08	8.7758e+07	1.80407e+08	2.41497e+08	6.27867e+08	4.73884e+08	3.75473e+08	5.49098e+07	5.27878e+08	2.88349e+08	1.79927e+08	3.0083e+08	9.47943e+07	3.95894e+08	3.17672e+08	2.65205e+08	2.36206e+08	2.42641e+08	4.0036e+08	2.41803e+08
		U50488	11.6105	36.3818	370.34			2.21654e+06	4.84309e+06	1.93985e+06	2.24827e+06	3.52276e+06	4.11572e+06	2.99703e+06	4.0144e+06	1.73847e+07	2.02319e+06	7.52067e+06	2.11209e+07	7.24397e+06	8.02412e+06	1.71994e+07	2.90069e+06	1.35524e+07	9.62373e+06	1.62596e+07	2.34957e+07	1.83728e+06	4.91799e+06	6.63911e+06	1.50969e+07	7.37065e+06	9.0862e+06	6.3672e+06	6.39174e+06
				36.4061	545.278			3.54127e+06	1.77353e+06	8.15788e+06	721202	1.32423e+07	3.71476e+06	9.23031e+06	0	9.08599e+06	5.53252e+06	3.80831e+06	3.05364e+06	1.15125e+07	1.92292e+07	6.36037e+06	2.76468e+06	8.28718e+06	5.83033e+06	4.81975e+06	4.5005e+06	2.73867e+06	7.20938e+06	5.37644e+06	4.60564e+06	8.56452e+06	5.45222e+06	6.22666e+06	5.55208e+06
				36.4256	169.017			2.50283e+06	2.98916e+06	3.36104e+07	1.03891e+07	7.61973e+06	1.61423e+07	5.63655e+06	1.07812e+07	4.84596e+06	4.93444e+06	2.53582e+06	2.24868e+06	4.39954e+06	4.51921e+06	8.14266e+06	1.33685e+07	5.9686e+06	2.98943e+06	1.61292e+07	2.95393e+06	7.28593e+06	9.6527e+06	7.00564e+06	4.43226e+06	7.26586e+06	5.75221e+06	6.47152e+06	6.87159e+06
				36.4694	557.458			1.02934e+07	1.5372e+07	5.40089e+06	7.53483e+06	369364	1.1463e+07	1.1532e+06	9.7191e+06	6.92712e+06	1.13407e+07	8.08677e+06	1.28733e+07	1.81596e+06	629935	1.00987e+07	1.20751e+07	7.52392e+06	8.30898e+06	1.5168e+07	1.8404e+07	5.6602e+06	4.29366e+06	1.28377e+07	2.02662e+07	1.06228e+07	1.05363e+07	9.69026e+06	7.36684e+06
				36.6602	282.252			6.17527e+08	1.02461e+09	4.90965e+08	5.98988e+08	6.94163e+08	4.94084e+08	5.41901e+08	1.10098e+09	1.11175e+09	7.60324e+08	8.09713e+08	1.05859e+09	7.71294e+08	6.15561e+08	7.31471e+08	1.11159e+09	1.26553e+09	9.68205e+08	8.47981e+08	8.71721e+08	6.26557e+08	6.31023e+08	1.02191e+09	1.21851e+09	6.91602e+08	8.15963e+08	8.01339e+08	7.49087e+08
				36.6602	493.293			1.36697e+07	6.20389e+07	1.47563e+08	7.34137e+07	2.08332e+07	5.55091e+07	2.88836e+07	2.87003e+08	3.25901e+07	1.11961e+07	2.46047e+07	1.60701e+07	1.54365e+07	2.20303e+07	5.46511e+07	9.70373e+07	2.58864e+07	3.43658e+07	5.08792e+07	4.17501e+07	9.1397e+07	2.07993e+08	1.54763e+07	2.30952e+07	5.90047e+07	6.5305e+07	6.6838e+07	5.7209e+07
				36.7623	289.111			1.71772e+07	3.70459e+07	6.50145e+07	1.44558e+07	3.27855e+07	3.58945e+07	8.39326e+06	6.81907e+06	1.7771e+07	1.28561e+07	1.00568e+07	1.53106e+07	1.33482e+07	2.69546e+07	3.06611e+07	1.0424e+07	2.33922e+07	1.16622e+07	1.47954e+07	1.33083e+07	1.19806e+07	2.38928e+07	1.73043e+07	1.36738e+07	2.13977e+07	2.1281e+07	2.50361e+07	2.42924e+07
				36.8184	291.127			2.39458e+06	3.95211e+06	9.04445e+06	5.31556e+06	1.33333e+07	1.09733e+07	1.11445e+07	711278	4.81283e+07	0	3.05386e+06	3.43971e+06	1.44325e+07	1.42299e+07	1.0213e+07	1.20274e+07	2.28988e+07	1.64484e+07	1.15921e+07	1.70637e+07	9.67545e+06	2.52251e+07	1.93595e+07	1.8713e+06	1.39556e+07	1.45541e+07	1.55312e+07	1.35884e+07
		2-Amino-4-hydroxy-6-(D-erythro-1,2,3-trihydroxypropyl)-7,8-dihydropteridine	-8.5398	37.0037	256.236			3.6065e+08	6.16355e+08	2.80461e+08	2.82476e+08	3.32677e+08	3.76848e+08	3.10247e+08	9.39968e+08	5.51282e+08	5.7364e+08	4.021e+08	4.89989e+08	5.14978e+08	4.59361e+08	3.9754e+08	7.42404e+08	3.29425e+08	4.887e+08	3.7775e+08	4.13086e+08	3.87389e+08	3.91225e+08	4.63898e+08	5.78457e+08	3.82776e+08	4.28453e+08	4.67154e+08	4.36603e+08
				37.2925	530.287			4.43695e+07	2.55775e+07	7.03627e+07	2.30312e+07	1.21391e+08	3.69252e+07	9.15593e+07	5.73977e+06	1.873e+08	2.65223e+07	5.44915e+07	6.84448e+07	1.78742e+08	1.31586e+08	1.44249e+08	1.3854e+07	1.5057e+08	7.76094e+07	4.93353e+07	8.43896e+07	2.70503e+07	1.14411e+08	1.28511e+08	4.54561e+07	6.53284e+07	7.18602e+07	1.07633e+08	1.20898e+08
				37.3047	625.48			733989	0	639504	3.07441e+06	0	2.57046e+06	1.96293e+06	1.16631e+06	2.74746e+06	557476	2.12541e+06	4.96174e+06	1.63996e+06	2.48561e+06	4.44813e+06	975184	3.58974e+06	7.41486e+06	4.21997e+06	3.09719e+06	1.82058e+06	2.99944e+06	5.22232e+06	3.56345e+06	2.44794e+06	691502	2.29451e+06	4.22062e+06
				37.4357	342.264			2.96949e+07	3.46696e+06	6.41552e+06	3.42412e+06	6.29217e+06	5.72625e+06	2.31044e+06	1.88931e+08	9.03799e+07	1.8833e+06	5.31764e+06	8.61178e+06	1.90162e+07	9.75086e+06	6.8177e+06	5.72751e+06	3.76456e+06	1.95369e+06	9.70297e+06	6.37062e+06	1.64065e+07	1.07016e+07	6.03796e+06	5.47115e+06	2.01346e+07	1.64826e+07	2.03843e+07	1.74356e+07
				37.4357	923.505			1.19274e+06	2.08981e+06	3.31508e+06	2.11235e+07	0	578590	4.9196e+06	1.09162e+07	699123	3.56559e+06	1.25535e+07	3.89076e+06	0	0	2.17292e+06	4.44083e+06	1.70501e+06	4.02253e+06	4.85387e+06	637395	4.13578e+06	960732	1.07825e+06	3.57122e+06	4.32173e+06	4.39442e+06	2.60594e+06	2.60566e+06
		Chrysoeriol 4',7-diglucuronide	-11.7568	37.4436	653.511			1.69827e+07	1.92674e+07	9.31087e+06	2.74367e+07	1.87651e+07	4.05796e+07	3.8379e+07	8.71168e+06	1.98661e+07	2.33898e+07	3.19141e+07	5.48488e+07	1.15031e+07	1.98954e+07	4.16421e+07	1.60887e+07	2.83227e+07	3.57728e+07	3.73529e+07	2.95564e+07	1.88129e+07	1.91718e+07	5.09939e+07	6.8112e+07	1.85085e+07	2.32047e+07	3.18735e+07	2.21016e+07
		Luteolin 7-O-[beta-D-glucuronosyl-(1->2)-beta-D-glucuronide]	6.6464	37.4515	639.496			1.40148e+07	1.456e+07	1.13149e+07	1.85593e+07	5.20793e+06	2.64602e+07	1.6154e+07	9.6403e+06	1.64611e+07	1.31686e+07	1.49798e+07	2.87662e+07	1.38394e+07	1.49829e+07	2.73897e+07	1.27064e+07	2.4808e+07	3.2118e+07	2.65167e+07	2.08122e+07	1.23329e+07	1.94708e+07	3.22485e+07	3.69682e+07	1.36135e+07	1.82245e+07	2.35195e+07	1.5975e+07
		CMP-pseudaminic acid	-19.4509	37.4556	640.498			5.82593e+06	5.18785e+06	4.42499e+06	7.95655e+06	2.37974e+06	1.17746e+07	6.44498e+06	3.36862e+06	4.78363e+06	5.53409e+06	5.04912e+06	1.24164e+07	4.17483e+06	5.62872e+06	8.42571e+06	4.02081e+06	9.08153e+06	1.41894e+07	1.06698e+07	9.49057e+06	5.88096e+06	5.93284e+06	1.23124e+07	1.89001e+07	6.25368e+06	7.04677e+06	9.60003e+06	9.03779e+06
				37.4633	540.336			2.31205e+07	4.9611e+06	4.48802e+06	4.15675e+06	8.19575e+06	3.72523e+06	5.46726e+06	0	1.34287e+06	5.07868e+06	4.96035e+06	1.44271e+06	3.88026e+06	7.07112e+06	6.27477e+06	7.75781e+06	1.11062e+07	1.8398e+06	3.66283e+06	4.90196e+06	3.19697e+06	3.53578e+06	3.72682e+06	2.26551e+06	6.44278e+06	5.75106e+06	6.34473e+06	4.53335e+06
				37.4708	654.514			8.13161e+06	6.19499e+06	4.96531e+06	1.32006e+07	4.36773e+06	1.53767e+07	1.53039e+07	2.36492e+06	9.90769e+06	9.42628e+06	1.30129e+07	2.23525e+07	5.70902e+06	6.03681e+06	1.62689e+07	6.28904e+06	1.291e+07	1.3772e+07	1.40613e+07	1.13375e+07	7.06863e+06	8.08373e+06	1.48716e+07	2.6652e+07	6.74879e+06	8.55276e+06	1.16262e+07	1.14723e+07
				37.4805	463.766			1.21728e+06	8.23542e+06	4.55037e+06	1.19592e+07	502568	1.25716e+07	2.94391e+06	1.276e+06	0	3.57032e+06	6.42034e+06	8.78965e+06	0	883051	1.37314e+07	5.07253e+06	1.28969e+07	5.45379e+06	3.82416e+07	1.82178e+07	5.43875e+06	6.16516e+06	7.73301e+06	4.71633e+06	6.04646e+06	6.0479e+06	6.25686e+06	7.95486e+06
				37.492	254.981			2.03155e+08	1.15093e+08	5.97008e+06	3.96659e+07	2.48206e+07	1.75284e+07	1.72057e+07	3.47229e+06	2.85976e+06	7.31625e+06	1.16923e+07	1.97021e+07	2.5036e+06	8.03671e+06	1.82775e+06	5.98273e+06	4.79386e+06	1.39159e+07	2.13768e+06	1.07464e+07	3.92693e+06	4.17192e+07	5.50105e+06	4.72896e+06	2.42461e+07	2.78084e+07	2.7696e+07	2.66336e+07
				37.505	130.058			2.6776e+07	6.34255e+07	9.88759e+06	7.33449e+06	2.27317e+07	9.96787e+06	1.92875e+07	2.91544e+07	1.03487e+07	5.68199e+06	2.41125e+07	9.89868e+06	2.70651e+07	7.3454e+07	3.62647e+07	7.54e+06	1.29936e+08	2.41892e+08	1.36132e+08	1.48412e+08	2.39205e+07	1.23422e+08	3.42958e+08	1.70027e+08	7.89345e+07	7.26805e+07	7.93584e+07	7.71459e+07
				37.5197	560.272			2.254e+06	738354	2.59896e+06	159344	1.39588e+07	646951	4.69244e+06	0	0	3.94841e+06	1.30869e+06	3.18081e+06	0	2.95022e+07	6.8736e+06	0	4.28443e+06	431357	665627	5.26837e+06	643536	0	0	973973	4.69211e+06	3.81126e+06	5.51951e+06	4.34807e+06
				37.6083	485.327			1.2533e+07	7.17171e+07	5.35704e+07	2.8066e+07	2.32813e+07	9.55488e+06	9.37469e+06	2.09503e+06	1.94943e+07	5.8796e+06	7.66691e+06	1.01858e+07	1.78904e+07	1.88243e+07	2.0078e+07	4.03215e+06	1.68256e+07	5.46841e+06	1.26507e+07	1.7993e+07	1.55894e+07	1.7955e+07	9.34365e+06	8.56286e+06	2.15321e+07	2.01648e+07	1.72878e+07	1.75263e+07
		Cyclochlorotine	11.7079	37.9513	573.452			6.67151e+06	6.58146e+06	4.64158e+06	2.80893e+06	2.49171e+07	5.48918e+06	607174	4.90756e+06	7.49719e+06	5.8551e+06	4.12092e+06	5.03733e+06	2.8052e+06	1.96257e+07	3.17262e+06	6.07339e+06	8.66764e+06	7.67882e+06	7.05483e+06	6.15939e+06	3.76924e+06	5.58898e+06	5.50481e+06	1.07986e+07	5.3941e+06	5.02525e+06	7.49798e+06	6.92339e+06
				38.5509	170.118			0	129230	0	355947	0	0	574862	150492	0	497440	101479	133966	374527	1.29407e+07	441422	0	308797	371400	729770	0	271085	0	0	804458	2.15585e+06	2.97267e+06	2.68317e+06	2.23293e+06
				38.5816	157.123			1.66948e+08	1.26642e+08	1.2536e+08	1.65052e+08	1.18213e+08	1.48447e+08	1.31844e+08	1.32823e+08	1.33368e+08	1.58485e+08	1.45001e+08	1.29822e+08	1.28145e+08	1.35927e+08	1.45476e+08	1.33567e+08	1.3288e+08	1.4848e+08	1.47562e+08	1.37279e+08	1.39091e+08	1.34069e+08	1.2011e+08	1.68566e+08	2.74612e+08	2.5626e+08	2.74636e+08	2.8372e+08
				38.585	175.873			3.14287e+06	8.27107e+06	3.18934e+06	2.70001e+06	3.87595e+06	3.94574e+06	213579	463548	500296	1.31691e+06	2.72368e+06	3.1262e+06	886774	438582	7.54757e+06	336012	1.52418e+06	1.19625e+07	319326	1.16197e+07	5.07122e+06	4.19725e+06	2.28068e+06	3.21201e+07	3.77196e+06	3.45691e+06	3.65524e+06	3.25876e+06
				38.585	180.981			1.26828e+07	2.08405e+07	3.00395e+07	1.071e+07	1.91002e+07	3.6452e+07	3.07952e+07	7.28265e+06	2.52236e+07	4.97915e+06	7.84701e+06	1.16644e+07	1.30283e+07	2.24831e+07	2.28277e+07	1.03533e+07	1.852e+07	2.94687e+07	2.27072e+07	1.65578e+07	2.5823e+07	6.23393e+07	1.39262e+07	2.3746e+07	2.58128e+07	2.74454e+07	3.07962e+07	2.96672e+07
				38.5851	662.477			1.56888e+07	1.68459e+07	1.35692e+07	1.5364e+07	1.18496e+07	2.15761e+07	1.90581e+07	5.85914e+06	1.2177e+07	4.72742e+07	1.75018e+07	4.63871e+07	7.06103e+06	2.55051e+07	2.15804e+07	1.99072e+07	1.75646e+07	2.12151e+07	2.79799e+07	2.13549e+07	9.97837e+06	1.6869e+07	2.42247e+07	3.02414e+07	1.48933e+07	1.77708e+07	1.7009e+07	1.40852e+07
				38.5966	676.493			5.06686e+06	4.78949e+06	4.69597e+06	2.12758e+06	1.08499e+06	6.08625e+06	1.78571e+06	4.33285e+06	2.08766e+06	5.42748e+06	3.27184e+06	1.08953e+07	1.14544e+06	1.353e+06	4.24359e+06	4.32454e+06	3.45113e+06	5.24912e+06	6.78993e+06	3.26869e+06	1.73591e+06	2.96805e+06	4.59515e+06	4.95203e+06	2.61125e+06	2.14884e+06	2.27836e+06	2.5598e+06
				38.607	663.48			6.11404e+06	6.43464e+06	5.14927e+06	5.19244e+06	3.94956e+06	8.45713e+06	7.45445e+06	1.69415e+06	5.06661e+06	1.76148e+07	1.04193e+07	1.40564e+07	5.10575e+06	8.29322e+06	7.76995e+06	5.32291e+06	6.50414e+06	7.56342e+06	9.38653e+06	7.06561e+06	3.74869e+06	7.07993e+06	7.68345e+06	1.12641e+07	5.71832e+06	5.00606e+06	5.64332e+06	6.38064e+06
				38.6271	648.46			4.08422e+06	5.54171e+06	3.81883e+06	1.0593e+06	1.01921e+06	5.77165e+06	3.81356e+06	2.28634e+06	3.65656e+06	9.43824e+06	4.43559e+06	9.40104e+06	1.45366e+06	5.85855e+06	5.32816e+06	3.27146e+06	5.90679e+06	8.18655e+06	7.24666e+06	4.25908e+06	2.23074e+06	4.60185e+06	5.48174e+06	8.42002e+06	5.20078e+06	3.68058e+06	4.14555e+06	993215
				38.9665	333.28			8.45843e+07	1.35789e+08	5.09941e+07	1.79717e+07	6.92309e+07	4.04913e+07	1.27979e+08	1.44899e+07	1.347e+08	2.04479e+07	1.14899e+08	5.77375e+07	8.17002e+07	1.15141e+08	1.24678e+08	4.07566e+07	7.28587e+07	8.77571e+07	1.13003e+08	8.36871e+07	8.35922e+07	9.50395e+07	7.84998e+07	1.09565e+08	9.10068e+07	1.07121e+08	1.01577e+08	8.65037e+07
		O-Methylsterigmatocystin	24.4079	39.0143	339.326			3.23636e+07	3.27355e+07	1.1035e+07	2.19293e+07	6.21871e+07	3.20763e+07	2.83456e+07	1.80976e+07	9.81934e+07	5.04478e+07	5.80812e+07	8.18016e+07	4.63711e+07	2.0819e+07	7.20613e+07	2.55697e+07	6.18554e+07	5.45812e+07	7.38751e+07	1.53027e+08	4.42973e+07	2.72731e+07	8.3544e+07	9.36959e+07	4.12829e+07	3.71529e+07	3.61354e+07	3.97849e+07
				39.4333	253.05			1.29889e+06	1.1992e+07	1.71283e+07	7.52995e+06	472835	4.26189e+06	3.78491e+06	1.25278e+07	3.45867e+06	3.44156e+07	2.39225e+06	271956	3.56515e+06	489249	3.81743e+06	4.9454e+06	1.31253e+06	2.01068e+06	4.64171e+06	1.11464e+06	7.63275e+06	4.16563e+06	2.27572e+06	272327	3.44127e+06	4.34385e+06	4.12561e+06	3.28782e+06
		Corilagin	-10.4961	39.5671	635.453			8.52063e+07	8.28092e+07	9.32862e+07	1.04613e+08	923839	7.99199e+07	3.1293e+07	9.73681e+07	9.2233e+06	8.82053e+07	2.86045e+07	8.31192e+06	1.84423e+07	2.18741e+06	1.13414e+07	5.78996e+07	2.03385e+07	4.56483e+07	1.85181e+07	7.52068e+06	6.81072e+07	8.01874e+07	6.72209e+07	2.73399e+07	3.19377e+07	3.12131e+07	3.26088e+07	3.26077e+07
		Convicine	8.49606	39.614	306.251			7.99534e+07	8.92074e+07	4.30558e+07	9.73661e+07	1.06209e+08	7.34414e+07	1.30417e+08	6.3588e+07	1.24507e+08	2.92887e+07	1.02927e+08	1.76579e+08	1.30377e+08	1.2323e+08	8.38119e+07	8.34556e+07	1.27348e+08	1.78573e+08	9.6194e+07	1.34782e+08	7.79718e+07	7.46321e+07	1.27349e+08	1.77974e+08	7.68524e+07	1.10638e+08	1.10672e+08	1.06507e+08
		N-(6-Oxo-6H-dibenzo[b,d]pyran-3-yl)maleamic acid	7.75208	39.614	310.283			6.2129e+07	1.21803e+08	3.94326e+07	2.85713e+07	1.45236e+08	3.87218e+07	7.22377e+07	3.74287e+07	1.41446e+08	2.42484e+07	6.18865e+07	7.27218e+07	8.27636e+07	9.88921e+07	7.3148e+07	4.87391e+07	6.32271e+07	8.9172e+07	8.28273e+07	9.905e+07	4.32879e+07	1.42971e+08	8.70212e+07	9.81186e+07	6.89397e+07	6.48193e+07	6.59402e+07	7.84464e+07
				39.6253	198.991			1.91702e+06	1.95444e+06	2.64018e+06	997321	1.89442e+06	3.36483e+06	3.46713e+06	754250	3.05031e+06	226011	556229	962007	2.14806e+06	3.54732e+06	2.38734e+06	945994	4.32151e+06	3.56824e+06	5.60558e+06	1.80157e+06	2.2315e+06	7.01451e+06	1.2182e+06	2.39577e+06	2.90026e+06	2.62426e+06	2.66198e+06	2.42319e+06
				39.6412	392.211			5.69335e+06	1.63564e+06	2.33259e+06	1.1281e+06	2.19998e+06	2.12964e+06	959274	192023	3.02747e+06	921525	1.7353e+06	3.05641e+06	2.24741e+06	3.24567e+06	1.25774e+06	2.10033e+06	1.45129e+06	1.57411e+06	0	1.09262e+06	1.68593e+06	3.71583e+06	4.30514e+06	392615	1.22538e+07	1.81581e+06	5.84909e+06	5.71851e+06
				39.6501	154.036			3.50474e+07	4.22845e+07	3.11921e+07	3.86458e+07	2.87397e+07	3.73798e+07	4.70319e+07	8.28049e+07	2.80378e+07	3.77606e+07	3.75701e+07	3.44038e+07	4.70415e+07	4.55118e+07	6.34969e+07	5.73694e+07	3.74178e+07	6.13666e+07	4.52615e+07	4.48727e+07	4.5466e+07	3.50075e+07	3.46131e+07	4.25804e+07	4.68856e+07	4.11006e+07	5.8116e+07	4.11427e+07
				39.6811	548.33			0	0	1.06605e+06	140096	662674	613203	169464	0	2.36687e+06	129853	873985	715523	1.53881e+06	878919	1.93126e+06	184516	1.01633e+06	186512	0	1.48077e+06	1.30718e+06	1.49704e+06	1.0763e+06	179231	1.09076e+06	709861	991952	907457
				39.6934	831.673			1.56354e+06	2.31976e+06	1.48879e+06	1.10062e+06	0	1.26854e+06	0	3.9153e+06	0	2.59899e+06	381066	0	335863	0	0	2.31106e+06	152332	1.4111e+06	131560	0	856074	1.63493e+06	1.36109e+06	498195	900652	689963	660663	556958
		Tannin	5.3818	39.7413	621.437			2.73434e+07	2.59262e+07	2.88263e+07	3.10156e+07	0	2.49879e+07	1.16842e+07	2.77815e+07	4.2497e+06	2.52991e+07	8.43181e+06	3.09151e+06	7.29611e+06	590780	4.40951e+06	1.89603e+07	7.24064e+06	1.60339e+07	4.8692e+06	2.66363e+06	1.94433e+07	2.85315e+07	2.0569e+07	9.27899e+06	1.15782e+07	9.80932e+06	1.06724e+07	1.05439e+07
				39.7535	167.071			3.04933e+06	4.91578e+07	5.39799e+07	3.13944e+07	1.41517e+06	4.62589e+07	3.19244e+06	3.21485e+07	5.81677e+06	9.19333e+06	6.09119e+06	6.45078e+06	6.84476e+06	1.63286e+07	8.0344e+06	7.55684e+07	6.20258e+06	1.88789e+07	1.65221e+07	9.05199e+06	7.97045e+06	7.9387e+06	1.4251e+07	8.64616e+06	2.41007e+07	2.49603e+07	2.53229e+07	2.56032e+07
				39.7797	855.673			4.74121e+06	7.73874e+06	2.55725e+06	5.47574e+06	0	2.09783e+06	978311	1.443e+07	0	9.06304e+06	1.85829e+06	187907	1.01217e+06	0	0	5.58767e+06	716627	1.92094e+06	188806	0	2.29687e+06	1.69738e+06	2.63649e+06	961923	1.40404e+06	1.70528e+06	1.43993e+06	1.78045e+06
				40.7545	856.677			3.2066e+06	3.77146e+06	1.26522e+06	2.57847e+06	0	1.2447e+06	297554	5.54911e+06	0	3.81297e+06	293870	0	303239	0	0	3.08333e+06	0	766300	0	0	944445	568883	1.15075e+06	1.01973e+06	904243	854661	947256	892901
		Tricin 7-[feruloyl-(->2)-glucuronyl-(1->2)-glucuronide]	-12.089	40.7689	859.703			2.24454e+06	2.04969e+06	1.06589e+06	1.03191e+06	0	1.84812e+06	354045	1.73553e+06	0	1.45373e+06	313684	0	313689	0	126000	818774	169038	863228	150073	0	769631	803617	1.02733e+06	0	500065	742459	596135	994420
				40.831	469.296			4.5991e+06	1.21488e+07	9.50735e+06	8.47925e+06	5.20031e+06	8.70795e+06	2.64723e+06	6.34274e+06	5.73814e+06	1.53037e+06	1.87476e+07	1.49812e+07	2.1911e+07	3.03021e+07	2.80728e+07	3.55271e+06	9.21797e+06	1.25892e+07	2.67798e+06	5.41678e+06	1.3488e+07	2.91082e+07	4.75759e+06	3.08226e+06	1.09365e+07	9.00236e+06	1.09017e+07	8.07739e+06
				40.8543	250.002			4.36965e+06	5.20793e+06	9.90628e+06	3.20688e+06	1.52085e+07	5.15735e+06	2.47819e+07	590115	1.5645e+07	2.01194e+06	6.49189e+06	3.02846e+06	1.09006e+07	1.44422e+07	8.01154e+06	1.90542e+06	9.84648e+06	1.69908e+07	1.30274e+07	7.50818e+06	2.64294e+06	7.7285e+06	4.61304e+06	4.13911e+06	2.71259e+06	1.08416e+07	2.96407e+06	1.04028e+07
				40.8693	322.21			3.47533e+06	4.45641e+06	4.53775e+06	626055	2.45694e+06	3.23271e+06	647423	3.1045e+06	2.11379e+06	161898	259720	0	702638	452885	658501	2.08741e+06	1.87926e+06	190501	2.75878e+06	1.42298e+06	1.05508e+06	1.5218e+06	1.10375e+06	511143	1.60739e+06	1.27867e+06	2.26271e+06	1.68717e+06
				40.8772	858.693			3.15006e+06	4.86722e+06	2.19471e+06	2.41118e+06	0	2.31926e+06	179734	5.67246e+06	0	4.39666e+06	1.29825e+06	179644	594150	0	0	3.62672e+06	283244	1.65103e+06	241590	146877	2.22847e+06	1.45139e+06	2.92625e+06	1.57557e+06	1.16348e+06	1.65177e+06	916433	1.75987e+06
				40.8972	188.035			1.77501e+07	6.09081e+06	6.39786e+06	8.19615e+06	4.20549e+07	5.45788e+06	8.16375e+06	6.04249e+06	3.19989e+06	7.25456e+06	2.28345e+07	4.26764e+07	5.33403e+06	4.37541e+06	4.41128e+06	8.77161e+06	3.31129e+06	5.88609e+06	1.77355e+06	3.28913e+06	1.80062e+06	2.36821e+06	3.22855e+06	7.21249e+06	5.75298e+06	8.53262e+06	6.40948e+06	7.41281e+06
				40.9096	857.688			6.13739e+06	8.30634e+06	4.06107e+06	5.80765e+06	0	4.5254e+06	1.12698e+06	1.12341e+07	412753	7.38298e+06	1.73898e+06	165994	1.08727e+06	0	184312	5.68796e+06	1.16341e+06	4.21343e+06	725621	207497	3.73532e+06	3.93187e+06	5.58896e+06	3.44711e+06	2.83379e+06	3.21514e+06	2.80152e+06	2.6877e+06
				40.9194	843.673			1.78152e+06	1.93873e+06	1.12609e+06	843669	0	1.30016e+06	0	2.6778e+06	0	2.24705e+06	153646	0	182370	0	0	1.91969e+06	376965	440496	154104	0	891933	1.15557e+06	1.57026e+06	704196	360807	579733	1.10117e+06	247574
				41.0271	116.928			9.08462e+07	6.67738e+07	6.32132e+07	6.66622e+07	5.80095e+07	6.8468e+07	6.13053e+07	1.03649e+08	5.98487e+07	7.61638e+07	6.44519e+07	6.20401e+07	6.91001e+07	6.1736e+07	6.80722e+07	7.24637e+07	5.6755e+07	7.02916e+07	7.21395e+07	6.37096e+07	7.32948e+07	7.75411e+07	7.22815e+07	6.54792e+07	2.46658e+08	6.58043e+07	6.25654e+07	6.54039e+07
		Justicidin A	19.1716	41.2899	395.389			1.56811e+06	943965	409536	233607	1.12932e+06	1.29719e+06	1.28736e+06	154056	3.71474e+06	1.03874e+06	1.24264e+06	2.07757e+06	331537	1.23496e+06	2.25917e+06	1.04849e+06	907284	1.87618e+06	1.45062e+06	8.19842e+06	1.23453e+06	0	1.81366e+06	6.58962e+06	1.0984e+06	1.41472e+06	864477	1.51734e+06
				41.3045	187.051			2.74257e+07	2.94247e+06	1.21907e+06	1.72728e+07	1.96609e+07	3.35095e+06	7.19525e+06	6.90765e+06	4.33576e+06	1.32294e+07	3.60836e+07	5.87785e+07	8.49911e+06	1.92858e+06	4.35525e+06	7.77916e+06	3.2411e+06	1.14533e+07	8.39808e+06	4.42685e+06	3.17895e+06	1.50759e+06	5.55589e+06	9.25924e+06	1.06792e+07	1.28082e+07	7.1904e+06	9.74395e+06
				41.3139	354.345			1.32794e+06	911312	188971	648707	1.91445e+06	1.47854e+06	806336	612843	1.70333e+06	1.24846e+06	2.628e+06	3.37251e+06	285663	678005	3.01525e+06	774728	2.17006e+06	1.04355e+06	3.19419e+06	5.96244e+06	1.25527e+06	519205	2.54478e+06	5.34963e+06	1.66011e+06	1.49163e+06	1.39457e+06	1.17177e+06
		2-O-beta-D-Glucopyranuronosyl-D-mannose	-22.2022	41.4371	357.279			3.20873e+06	4.52774e+06	819383	3.05473e+06	4.0897e+06	1.70424e+06	3.94802e+06	2.02492e+06	5.19879e+06	786466	4.69663e+06	6.23536e+06	5.35479e+06	3.30489e+06	3.62157e+06	4.34028e+06	4.08574e+06	5.58584e+06	4.67997e+06	5.04059e+06	2.23562e+06	3.35346e+06	4.22243e+06	8.23282e+06	3.54908e+06	2.51978e+06	3.37179e+06	2.80759e+06
		Diethylphosphoric acid	-11.948	41.7059	155.107			3.23721e+06	832385	1.97626e+06	1.32209e+06	671933	483354	0	760248	877542	703014	927983	1.0499e+06	333995	3.91947e+06	1.05508e+06	1.06552e+06	364534	1.60989e+06	0	984142	1.60255e+06	1.94871e+06	1.20187e+06	0	3.98408e+06	4.67035e+06	3.97427e+06	2.93701e+06
				41.8164	332.267			4.43243e+07	3.64657e+07	3.7898e+07	1.57948e+07	1.57071e+08	2.31972e+07	1.16719e+08	9.73685e+06	1.01123e+08	1.89919e+07	5.35122e+07	5.68967e+07	1.73717e+08	8.20712e+07	1.25909e+08	2.0784e+07	4.2963e+07	6.18062e+07	1.03733e+08	8.70024e+07	1.69986e+07	6.5458e+07	6.54336e+07	2.10412e+08	5.16955e+07	5.41902e+07	5.51753e+07	5.84424e+07
				41.8353	367.358			9.25237e+06	6.92272e+06	2.60038e+06	4.43253e+06	8.62235e+06	8.71005e+06	2.16735e+06	3.59913e+06	1.86672e+07	8.55485e+06	1.2622e+07	1.87609e+07	6.78617e+06	3.45814e+06	2.2604e+07	1.12183e+07	1.3787e+07	1.32343e+07	1.99282e+07	4.78899e+07	1.30374e+07	4.71625e+06	2.25621e+07	5.12811e+07	9.58939e+06	8.99658e+06	9.54299e+06	9.54107e+06
				41.8521	87.0078			1.79933e+07	2.00872e+07	1.74673e+07	1.88002e+07	1.4673e+07	1.56269e+07	2.70908e+07	1.57109e+07	1.63793e+07	2.27826e+07	1.99066e+07	1.69576e+07	2.01003e+07	1.94257e+07	1.87134e+07	1.84432e+07	1.40956e+07	4.66407e+07	2.39592e+07	2.256e+07	6.94176e+07	4.28591e+07	1.82283e+07	2.19468e+07	2.14027e+07	1.802e+07	1.86753e+07	2.33868e+07
[truncated: 6,804 more rows]
